# Supplementary material for: Integrative analysis identifies bHLH transcription factors as contributors to Parkinson’s disease risk mechanisms
Source: Sci Rep. 2021 Feb 10;11:3502. doi: 10.1038/s41598-021-83087-2 (PMC7875985; doi:10.1038/s41598-021-83087-2)
Supplement: Supplementary file 2 — Supplementary Information 2. [file 41598_2021_83087_MOESM2_ESM.xlsx]

## Sheet: PD
QRSID	RSID	RSALIAS	CHR	POS1	POS2	DIST	R2	D	DPRIME	MAJOR	MINOR	MAF
rs114138760	rs116286121	NA	1	154898185	154806908	-91277	0.838434	0.0107921	0.915661	G	T	0.0119284
rs114138760	rs116839452	NA	1	154898185	154837939	-60246	0.915745	0.010804	1	A	G	0.0109344
rs114138760	rs114138760	NA	1	154898185	154898185	0	1	1	1	G	C	0.0119284
rs114138760	rs189767206	NA	1	154898185	154929735	31550	0.838434	0.0107921	0.915661	G	A	0.0119284
rs35749011	rs71628639	NA	1	155135036	154988255	-146781	0.862989	0.0194242	0.951316	C	A	0.0208748
rs35749011	rs12726330	NA	1	155135036	155108167	-26869	1	0.0213905	1	G	A	0.0218688
rs35749011	rs12742181	NA	1	155135036	155116151	-18885	1	0.0213905	1	C	T	0.0218688
rs35749011	rs35682329	NA	1	155135036	155121143	-13893	1	0.0213905	1	A	G	0.0218688
rs35749011	rs35749011	NA	1	155135036	155135036	0	1	1	1	G	A	0.0218688
rs11557080	rs12132270	NA	1	205737739	205660940	-76799	0.890354	0.10718	0.97293	C	T	0.134195
rs11557080	rs1891091	rs60217560	1	205737739	205661418	-76321	0.859425	0.100131	0.961807	C	T	0.119284
rs11557080	rs12118655	NA	1	205737739	205663478	-74261	0.890354	0.10718	0.97293	A	G	0.134195
rs11557080	rs12748961	NA	1	205737739	205676263	-61476	0.964824	0.1098	0.991028	T	C	0.129225
rs11557080	rs3747972	rs10793743	1	205737739	205677335	-60404	0.964824	0.1098	0.991028	C	T	0.129225
rs11557080	rs71633561	NA	1	205737739	205699075	-38664	0.973433	0.109927	0.991038	G	C	0.128231
rs11557080	rs12564209	NA	1	205737739	205720212	-17527	0.964515	0.109059	0.982097	C	G	0.127237
rs11557080	rs71633563	NA	1	205737739	205735854	-1885	1	0.111047	1	C	T	0.127237
rs11557080	rs11557080	rs12564206	1	205737739	205737739	0	1	1	1	G	A	0.127237
rs10797576	rs12073680	NA	1	232664611	232644654	-19957	0.911973	0.115411	0.974812	A	G	0.143141
rs10797576	rs35186494	rs61825379	1	232664611	232657647	-6964	0.92854	0.117124	0.991584	T	C	0.145129
rs10797576	rs34331262	NA	1	232664611	232657733	-6878	0.92854	0.117124	0.991584	A	G	0.145129
rs10797576	rs10910548	NA	1	232664611	232658436	-6175	0.936049	0.117262	0.991594	A	G	0.144135
rs10797576	rs3902818	NA	1	232664611	232658704	-5907	0.936049	0.117262	0.991594	G	A	0.144135
rs10797576	rs2182431	NA	1	232664611	232660040	-4571	0.921133	0.116987	0.991575	A	G	0.146123
rs10797576	rs10797576	NA	1	232664611	232664611	0	1	1	1	C	T	0.138171
rs10797576	rs16857578	rs61293437,rs58614804,rs56496833	1	232664611	232669231	4620	0.966888	0.117092	0.983305	C	T	0.138171
rs10797576	rs11589828	rs59534485,rs58449425	1	232664611	232669272	4661	0.920247	0.116268	0.983188	T	A	0.144135
rs10797576	rs1326293	NA	1	232664611	232669682	5071	0.966888	0.117092	0.983305	G	T	0.138171
rs10797576	rs12094095	NA	1	232664611	232671213	6602	0.9509	0.116817	0.983266	C	T	0.140159
rs10797576	rs12096229	rs59974456	1	232664611	232671405	6794	0.912846	0.11613	0.983169	A	G	0.145129
rs10797576	rs35424499	rs61825381	1	232664611	232671890	7279	0.910034	0.113253	0.957959	G	A	0.137177
rs10797576	rs10910550	NA	1	232664611	232672841	8230	0.983542	0.118805	1	G	C	0.140159
rs11578699	rs11801283	NA	1	171719769	171649458	-70311	0.852086	0.130177	0.956191	C	T	0.16501
rs11578699	rs12063563	rs56616988	1	171719769	171649502	-70267	0.819079	0.12543	0.961885	C	G	0.158052
rs11578699	rs11800328	NA	1	171719769	171649555	-70214	0.81256	0.12461	0.961644	G	A	0.157058
rs11578699	rs11802265	NA	1	171719769	171649936	-69833	0.959645	0.142653	0.99308	A	G	0.178926
rs11578699	rs11802686	NA	1	171719769	171650001	-69768	0.959645	0.142653	0.99308	T	C	0.178926
rs11578699	rs11802687	NA	1	171719769	171650002	-69767	0.959645	0.142653	0.99308	T	C	0.178926
rs11578699	rs10913475	rs35309791	1	171719769	171650139	-69630	0.952789	0.141833	0.986177	C	T	0.177932
rs11578699	rs6687922	rs57030974	1	171719769	171650485	-69284	0.959645	0.142653	0.99308	G	A	0.178926
rs11578699	rs6688018	rs59702056	1	171719769	171650545	-69224	0.959645	0.142653	0.99308	G	A	0.178926
rs11578699	rs12125429	rs57124289	1	171719769	171651153	-68616	0.959645	0.142653	0.99308	T	C	0.178926
rs11578699	rs56345529	NA	1	171719769	171651372	-68397	0.952789	0.141833	0.986177	G	T	0.177932
rs11578699	rs56091821	NA	1	171719769	171651434	-68335	0.959645	0.142653	0.99308	C	T	0.178926
rs11578699	rs188447967	NA	1	171719769	171651692	-68077	0.934174	0.141957	0.993046	T	C	0.182903
rs11578699	rs111668989	NA	1	171719769	171651950	-67819	0.953172	0.142479	0.993072	T	G	0.17992
rs11578699	rs9662174	rs74225346	1	171719769	171652144	-67625	0.959645	0.142653	0.99308	C	T	0.178926
rs11578699	rs9661596	NA	1	171719769	171652664	-67105	0.959645	0.142653	0.99308	G	A	0.178926
rs11578699	rs9662853	rs16857974	1	171719769	171652731	-67038	0.959645	0.142653	0.99308	A	G	0.178926
rs11578699	rs11811780	rs16857968	1	171719769	171652759	-67010	0.952789	0.141833	0.986177	A	G	0.177932
rs11578699	rs11799420	rs56825451,rs16865102	1	171719769	171652978	-66791	0.959645	0.142653	0.99308	T	C	0.178926
rs11578699	rs10913489	NA	1	171719769	171653384	-66385	0.959645	0.142653	0.99308	T	C	0.178926
rs11578699	rs10913490	rs55728327	1	171719769	171653401	-66368	0.959645	0.142653	0.99308	G	T	0.178926
rs11578699	rs10913492	NA	1	171719769	171653599	-66170	0.959645	0.142653	0.99308	G	A	0.178926
rs11578699	rs11576221	rs59681106	1	171719769	171653696	-66073	0.959645	0.142653	0.99308	A	G	0.178926
rs11578699	rs6667559	rs58109628,rs56476304	1	171719769	171653957	-65812	0.959645	0.142653	0.99308	T	C	0.178926
rs11578699	rs6659874	rs74225347	1	171719769	171654180	-65589	0.959645	0.142653	0.99308	C	A	0.178926
rs11578699	rs6701553	NA	1	171719769	171654456	-65313	0.959645	0.142653	0.99308	G	A	0.178926
rs11578699	rs6670427	rs74225348,rs59261659	1	171719769	171654522	-65247	0.959645	0.142653	0.99308	T	C	0.178926
rs11578699	rs6662720	rs58711465	1	171719769	171654616	-65153	0.959645	0.142653	0.99308	C	T	0.178926
rs11578699	rs6662833	rs60752951	1	171719769	171654720	-65049	0.953172	0.142479	0.993072	C	A	0.17992
rs11578699	rs73041998	NA	1	171719769	171655119	-64650	0.959645	0.142653	0.99308	C	G	0.178926
rs11578699	rs73042000	NA	1	171719769	171655212	-64557	0.959645	0.142653	0.99308	T	G	0.178926
rs11578699	rs73042001	NA	1	171719769	171655251	-64518	0.959645	0.142653	0.99308	G	A	0.178926
rs11578699	rs73044003	rs386477686	1	171719769	171655656	-64113	0.959645	0.142653	0.99308	T	A	0.178926
rs11578699	rs146206654	NA	1	171719769	171655687	-64082	0.959645	0.142653	0.99308	T	A	0.178926
rs11578699	rs113685218	NA	1	171719769	171655705	-64064	0.959645	0.142653	0.99308	G	C	0.178926
rs11578699	rs111418653	NA	1	171719769	171655761	-64008	0.953172	0.142479	0.993072	T	G	0.17992
rs11578699	rs113929058	NA	1	171719769	171655768	-64001	0.953172	0.142479	0.993072	T	C	0.17992
rs11578699	rs112377079	NA	1	171719769	171655812	-63957	0.959645	0.142653	0.99308	C	T	0.178926
rs11578699	rs113749082	NA	1	171719769	171655845	-63924	0.959645	0.142653	0.99308	A	G	0.178926
rs11578699	rs111739198	NA	1	171719769	171655857	-63912	0.946318	0.141659	0.98616	G	A	0.178926
rs11578699	rs9662506	NA	1	171719769	171655984	-63785	0.959645	0.142653	0.99308	G	A	0.178926
rs11578699	rs9659845	rs74225349	1	171719769	171656007	-63762	0.959645	0.142653	0.99308	T	G	0.178926
rs11578699	rs7552245	NA	1	171719769	171656531	-63238	0.952789	0.141833	0.986177	C	A	0.177932
rs11578699	rs7514701	NA	1	171719769	171656676	-63093	0.952789	0.141833	0.986177	T	A	0.177932
rs11578699	rs7543682	NA	1	171719769	171656678	-63091	0.952789	0.141833	0.986177	G	A	0.177932
rs11578699	rs7514706	NA	1	171719769	171656695	-63074	0.959645	0.142653	0.99308	T	G	0.178926
rs11578699	rs7511999	NA	1	171719769	171656768	-63001	0.959645	0.142653	0.99308	A	G	0.178926
rs11578699	rs10913497	NA	1	171719769	171657015	-62754	0.959645	0.142653	0.99308	T	C	0.178926
rs11578699	rs12119553	rs59092041	1	171719769	171657943	-61826	0.952789	0.141833	0.986177	C	T	0.177932
rs11578699	rs12119555	rs60565861	1	171719769	171657991	-61778	0.959645	0.142653	0.99308	C	T	0.178926
rs11578699	rs150424205	NA	1	171719769	171659173	-60596	0.959645	0.142653	0.99308	A	G	0.178926
rs11578699	rs369639800	NA	1	171719769	171659599	-60170	0.959645	0.142653	0.99308	C	T	0.178926
rs11578699	rs200449398	NA	1	171719769	171659749	-60020	0.952789	0.141833	0.986177	G	A	0.177932
rs11578699	rs375048952	NA	1	171719769	171659908	-59861	0.952789	0.141833	0.986177	T	G	0.177932
rs11578699	rs142451502	NA	1	171719769	171660514	-59255	0.959645	0.142653	0.99308	G	C	0.178926
rs11578699	rs377491403	NA	1	171719769	171660584	-59185	0.952789	0.141833	0.986177	G	A	0.177932
rs11578699	rs201436474	NA	1	171719769	171660760	-59009	0.952789	0.141833	0.986177	C	G	0.177932
rs11578699	rs150226763	NA	1	171719769	171661230	-58539	0.959645	0.142653	0.99308	T	C	0.178926
rs11578699	rs56220250	rs138707912	1	171719769	171661281	-58488	0.959645	0.142653	0.99308	T	C	0.178926
rs11578699	rs139974473	NA	1	171719769	171661493	-58276	0.959645	0.142653	0.99308	T	C	0.178926
rs11578699	rs7528057	NA	1	171719769	171661851	-57918	0.952789	0.141833	0.986177	A	G	0.177932
rs11578699	rs9660062	rs200859954	1	171719769	171662745	-57024	0.959645	0.142653	0.99308	A	C	0.178926
rs11578699	rs9660063	rs150263130	1	171719769	171662746	-57023	0.959645	0.142653	0.99308	A	T	0.178926
rs11578699	rs113462425	NA	1	171719769	171663674	-56095	0.959645	0.142653	0.99308	A	G	0.178926
rs11578699	rs144269048	NA	1	171719769	171664555	-55214	0.959645	0.142653	0.99308	A	G	0.178926
rs11578699	rs75355797	NA	1	171719769	171664853	-54916	0.96595	0.142181	0.98621	G	A	0.175944
rs11578699	rs10913504	rs112538973	1	171719769	171665191	-54578	0.911998	0.136912	0.96497	C	T	0.171968
rs11578699	rs10913505	rs111243410	1	171719769	171665244	-54525	0.918755	0.137732	0.965171	A	G	0.172962
rs11578699	rs35165773	NA	1	171719769	171665290	-54479	0.851907	0.129531	0.963047	C	T	0.163022
rs11578699	rs12118551	NA	1	171719769	171665317	-54452	0.891823	0.134452	0.964352	G	A	0.168986
rs11578699	rs12118560	rs34886545	1	171719769	171665385	-54384	0.925529	0.138552	0.96537	G	A	0.173956
rs11578699	rs12118561	NA	1	171719769	171665395	-54374	0.918755	0.137732	0.965171	G	A	0.172962
rs11578699	rs12123727	rs35724018	1	171719769	171665508	-54261	0.959645	0.142653	0.99308	A	G	0.178926
rs11578699	rs7536436	NA	1	171719769	171665914	-53855	0.959645	0.142653	0.99308	C	G	0.178926
rs11578699	rs7536543	rs17590821	1	171719769	171666040	-53729	0.959645	0.142653	0.99308	C	G	0.178926
rs11578699	rs11580415	rs60034099	1	171719769	171666832	-52937	0.959645	0.142653	0.99308	A	G	0.178926
rs11578699	rs11579698	rs60173458	1	171719769	171666922	-52847	0.959645	0.142653	0.99308	C	T	0.178926
rs11578699	rs11578179	NA	1	171719769	171667160	-52609	0.952789	0.141833	0.986177	G	A	0.177932
rs11578699	rs6679354	NA	1	171719769	171668002	-51767	0.959645	0.142653	0.99308	T	C	0.178926
rs11578699	rs12127026	NA	1	171719769	171668813	-50956	0.959645	0.142653	0.99308	A	G	0.178926
rs11578699	rs10913511	rs58970955	1	171719769	171668951	-50818	0.952789	0.141833	0.986177	G	A	0.177932
rs11578699	rs10913514	NA	1	171719769	171670823	-48946	0.952789	0.141833	0.986177	T	A	0.177932
rs11578699	rs1052676	rs3170733	1	171719769	171673054	-46715	0.959645	0.142653	0.99308	T	C	0.178926
rs11578699	rs10903	rs3170734,rs1052673	1	171719769	171673236	-46533	0.952789	0.141833	0.986177	G	A	0.177932
rs11578699	rs15655	rs3170735,rs1052672	1	171719769	171673272	-46497	0.952789	0.141833	0.986177	C	A	0.177932
rs11578699	rs11801846	NA	1	171719769	171674241	-45528	0.959332	0.142007	0.986193	G	T	0.176938
rs11578699	rs11803174	NA	1	171719769	171674338	-45431	0.959332	0.142007	0.986193	C	T	0.176938
rs11578699	rs12128536	rs74225350,rs59593530	1	171719769	171674607	-45162	0.966191	0.142827	0.993088	T	C	0.177932
rs11578699	rs58455759	NA	1	171719769	171674987	-44782	0.959332	0.142007	0.986193	G	A	0.176938
rs11578699	rs74225352	NA	1	171719769	171677672	-42097	0.973066	0.143647	1	G	A	0.178926
rs11578699	rs10913529	rs58197103,rs56495364,rs17594920	1	171719769	171679465	-40304	0.973066	0.143647	1	A	C	0.178926
rs11578699	rs11583920	NA	1	171719769	171683611	-36158	0.973066	0.143647	1	A	G	0.178926
rs11578699	rs1001373	rs58219037,rs17648809	1	171719769	171684506	-35263	0.973066	0.143647	1	G	A	0.178926
rs11578699	rs78213404	NA	1	171719769	171685491	-34278	0.973066	0.143647	1	C	T	0.178926
rs11578699	rs12132221	NA	1	171719769	171685694	-34075	0.973066	0.143647	1	C	T	0.178926
rs11578699	rs11808099	rs59279232,rs17595060	1	171719769	171688790	-30979	0.973066	0.143647	1	A	C	0.178926
rs11578699	rs3766653	NA	1	171719769	171689156	-30613	0.966518	0.143473	1	A	T	0.17992
rs11578699	rs6656003	NA	1	171719769	171691154	-28615	0.973066	0.143647	1	G	C	0.178926
rs11578699	rs6669263	NA	1	171719769	171692311	-27458	0.966191	0.142827	0.993088	C	T	0.177932
rs11578699	rs6678890	NA	1	171719769	171694566	-25203	0.973066	0.143647	1	C	A	0.178926
rs11578699	rs55670848	NA	1	171719769	171697497	-22272	0.973066	0.143647	1	C	T	0.178926
rs11578699	rs74883952	NA	1	171719769	171700047	-19722	0.973066	0.143647	1	A	T	0.178926
rs11578699	rs10913565	NA	1	171719769	171706706	-13063	0.973066	0.143647	1	A	G	0.178926
rs11578699	rs2298914	NA	1	171719769	171710405	-9364	0.97281	0.143001	0.993097	C	T	0.176938
rs11578699	rs12119232	NA	1	171719769	171711152	-8617	1	0.144343	1	A	C	0.17495
rs11578699	rs10913578	rs59949860,rs58026789	1	171719769	171713468	-6301	0.808624	0.138604	1	A	C	0.207753
rs11578699	rs17649050	rs61345627	1	171719769	171713808	-5961	1	0.144343	1	G	C	0.17495
rs11578699	rs16843230	rs61382609	1	171719769	171713824	-5945	0.808624	0.138604	1	A	C	0.207753
rs11578699	rs17649068	NA	1	171719769	171713893	-5876	0.993152	0.144169	1	C	T	0.175944
rs11578699	rs112293138	NA	1	171719769	171714002	-5767	1	0.144343	1	T	G	0.17495
rs11578699	rs112754220	NA	1	171719769	171714111	-5658	0.808624	0.138604	1	T	C	0.207753
rs11578699	rs74530574	NA	1	171719769	171714200	-5569	1	0.144343	1	G	A	0.17495
rs11578699	rs10489249	rs17595340	1	171719769	171714521	-5248	1	0.144343	1	C	G	0.17495
rs11578699	rs10913582	rs59339655,rs17595396	1	171719769	171715585	-4184	1	0.144343	1	G	A	0.17495
rs11578699	rs3753539	rs59016321	1	171719769	171716185	-3584	0.808624	0.138604	1	C	T	0.207753
rs11578699	rs11590680	NA	1	171719769	171716574	-3195	1	0.144343	1	G	A	0.17495
rs11578699	rs11577073	rs74225354,rs61043361,rs17595466	1	171719769	171716724	-3045	1	0.144343	1	C	T	0.17495
rs11578699	rs11590714	rs60996583,rs17649219,rs111175865	1	171719769	171716779	-2990	0.993122	0.143523	1	G	C	0.173956
rs11578699	rs10913587	NA	1	171719769	171717417	-2352	1	0.144343	1	C	T	0.17495
rs11578699	rs10489251	rs74225355,rs17595527	1	171719769	171717534	-2235	1	0.144343	1	A	C	0.17495
rs11578699	rs10753181	NA	1	171719769	171718031	-1738	0.808624	0.138604	1	G	A	0.207753
rs11578699	rs11578699	NA	1	171719769	171719769	0	1	1	1	C	T	0.17495
rs11578699	rs11577197	NA	1	171719769	171719798	29	1	0.144343	1	G	T	0.17495
rs11578699	rs11578723	NA	1	171719769	171719954	185	1	0.144343	1	C	T	0.17495
rs11578699	rs17649250	rs58703485	1	171719769	171720586	817	1	0.144343	1	G	C	0.17495
rs11578699	rs11577745	rs58616411,rs17649287	1	171719769	171720909	1140	1	0.144343	1	G	C	0.17495
rs11578699	rs11580522	NA	1	171719769	171720978	1209	1	0.144343	1	T	C	0.17495
rs11578699	rs10913609	NA	1	171719769	171722152	2383	1	0.144343	1	A	G	0.17495
rs11578699	rs78075821	NA	1	171719769	171724645	4876	1	0.144343	1	C	A	0.17495
rs11578699	rs16843251	rs58629751,rs56445184	1	171719769	171725830	6061	0.808624	0.138604	1	T	C	0.207753
rs11578699	rs2421911	rs4396152	1	171719769	171728983	9214	1	0.144343	1	G	A	0.17495
rs6658353	rs6658353	NA	1	161469054	161469054	0	1	1	1	C	G	0.488072
rs6658353	rs7551957	rs56885279	1	161469054	161470042	988	0.905359	0.237729	1	T	C	0.487078
rs6658353	rs12139150	rs17838210	1	161469054	161470505	1451	0.905359	0.237729	1	G	C	0.487078
rs6658353	rs6671847	rs58431883	1	161469054	161478810	9756	0.875327	0.233753	0.983274	G	A	0.487078
rs6658353	rs4657041	rs59129142	1	161469054	161478859	9805	0.964517	0.245373	0.984054	C	T	0.487078
rs6658353	rs1801274	rs58440466,rs52796393,rs386545630,rs17851761,rs16830404	1	161469054	161479745	10691	0.956722	0.244402	0.980069	G	A	0.489066
rs823118	rs823114	rs59285525,rs3761917	1	205723572	205719532	-4040	0.996012	0.248258	1	A	G	0.464215
rs823118	rs823116	rs1617238	1	205723572	205720483	-3089	1	0.24879	1	A	G	0.465209
rs823118	rs11240565	rs56920990	1	205723572	205722958	-614	0.80723	-0.220615	-1	C	T	0.412525
rs823118	rs823118	NA	1	205723572	205723572	0	1	1	1	T	C	0.465209
rs823118	rs708723	rs3789462,rs17348242	1	205723572	205739266	15694	0.98809	0.247402	1	T	C	0.468191
rs4653767	rs4653767	NA	1	226916078	226916078	0	1	1	1	T	C	0.313121
rs4653767	rs10495249	rs59844579,rs56596872	1	226916078	226919119	3041	1	0.215076	1	A	G	0.313121
rs4653767	rs10916030	NA	1	226916078	226919908	3830	0.990778	0.214082	0.995378	C	T	0.313121
rs4653767	rs708773	rs3754410	1	226916078	226920730	4652	0.990778	0.214082	0.995378	T	C	0.313121
rs4653767	rs708774	rs60361251,rs3768417	1	226916078	226921530	5452	0.995393	0.214765	1	G	C	0.314115
rs4653767	rs708775	rs60309423,rs2227855	1	226916078	226923264	7186	0.995393	0.214765	1	G	A	0.314115
rs1474055	rs2390669	NA	2	169110394	169091942	-18452	0.911378	0.103113	0.990452	A	C	0.127237
rs1474055	rs4668049	rs75986817	2	169110394	169092299	-18095	0.911378	0.103113	0.990452	C	A	0.127237
rs1474055	rs35144585	rs62175026	2	169110394	169092428	-17966	0.901996	0.102237	0.980925	T	A	0.126243
rs1474055	rs76179989	NA	2	169110394	169103999	-6395	0.990616	0.104937	1	T	G	0.120278
rs1474055	rs1474055	NA	2	169110394	169110394	0	1	1	1	C	T	0.119284
rs1474055	rs2102808	rs4371329	2	169110394	169117025	6631	0.981386	0.104818	1	G	T	0.121272
rs1474055	rs4613239	rs6433047,rs4668052	2	169110394	169119609	9215	0.981386	0.104818	1	C	G	0.121272
rs1474055	rs12987123	rs61238299	2	169110394	169120541	10147	0.990616	0.104937	1	A	T	0.120278
rs1474055	rs1955337	NA	2	169110394	169129145	18751	0.971736	0.103186	0.990458	G	T	0.11829
rs1474055	rs908594	rs57079034	2	169110394	169133796	23402	0.953437	0.102949	0.981055	A	G	0.120278
rs2042477	rs3112982	rs58596543	2	96000943	95715867	-285076	0.868223	0.169494	0.944602	C	T	0.236581
rs2042477	rs3112983	rs57863970	2	96000943	95716644	-284299	0.873437	0.170248	0.944833	C	G	0.237575
rs2042477	rs2291991	rs58555925,rs3105097	2	96000943	95720630	-280313	0.878437	0.170488	0.950142	A	C	0.236581
rs2042477	rs872580	rs58067980	2	96000943	95722909	-278034	0.878437	0.170488	0.950142	A	C	0.236581
rs2042477	rs3112984	rs59272447	2	96000943	95728363	-272580	0.88348	0.170728	0.955494	C	G	0.235586
rs2042477	rs3112985	rs59621773	2	96000943	95729053	-271890	0.88348	0.170728	0.955494	G	T	0.235586
rs2042477	rs3112986	rs61564759,rs17119068	2	96000943	95729338	-271605	0.88348	0.170728	0.955494	G	A	0.235586
rs2042477	rs3112987	rs59254069	2	96000943	95731101	-269842	0.88348	0.170728	0.955494	G	C	0.235586
rs2042477	rs6723333	rs57207750,rs10325132	2	96000943	95733717	-267226	0.88348	0.170728	0.955494	T	C	0.235586
rs2042477	rs4854243	rs56843774,rs17119075,rs10326044	2	96000943	95733847	-267096	0.88348	0.170728	0.955494	C	T	0.235586
rs2042477	rs2320619	rs61681797,rs61357777	2	96000943	95734623	-266320	0.878263	0.169974	0.955306	G	A	0.234592
rs2042477	rs2320620	rs60530709	2	96000943	95735140	-265803	0.878263	0.169974	0.955306	T	C	0.234592
rs2042477	rs4854244	rs61424400	2	96000943	95737679	-263264	0.837011	0.163943	0.953738	C	A	0.22664
rs2042477	rs7585473	rs58471411	2	96000943	95740100	-260843	0.878263	0.169974	0.955306	G	T	0.234592
rs2042477	rs3105100	NA	2	96000943	95742453	-258490	0.878263	0.169974	0.955306	C	A	0.234592
rs2042477	rs3105101	rs58354046	2	96000943	95742678	-258265	0.878263	0.169974	0.955306	A	C	0.234592
rs2042477	rs3112990	rs61336536	2	96000943	95750419	-250524	0.820457	0.167093	0.918076	C	T	0.246521
rs2042477	rs3112991	rs59900333	2	96000943	95755661	-245282	0.837011	0.163943	0.953738	G	A	0.22664
rs2042477	rs3112231	rs58422744	2	96000943	95771096	-229847	0.878263	0.169974	0.955306	C	T	0.234592
rs2042477	rs3112222	rs59920416	2	96000943	95782742	-218201	0.88348	0.170728	0.955494	C	T	0.235586
rs2042477	rs138467972	NA	2	96000943	95788743	-212200	0.88348	0.170728	0.955494	A	G	0.235586
rs2042477	rs3112225	rs60700594	2	96000943	95791528	-209415	0.878437	0.170488	0.950142	T	C	0.236581
rs2042477	rs2320621	rs57538634,rs3112224	2	96000943	95797673	-203270	0.88348	0.170728	0.955494	A	C	0.235586
rs2042477	rs3112995	rs6577009,rs12717790	2	96000943	95805050	-195893	0.88348	0.170728	0.955494	T	C	0.235586
rs2042477	rs58540353	NA	2	96000943	95805347	-195596	0.88348	0.170728	0.955494	T	A	0.235586
rs2042477	rs3112223	rs9712282,rs59424108,rs11695208,rs111490933	2	96000943	95805876	-195067	0.878263	0.169974	0.955306	G	T	0.234592
rs2042477	rs3105102	rs56776265,rs4504025,rs10327773	2	96000943	95806167	-194776	0.88348	0.170728	0.955494	G	C	0.235586
rs2042477	rs2001254	rs58968171	2	96000943	95809238	-191705	0.88348	0.170728	0.955494	C	T	0.235586
rs2042477	rs3112996	rs58470161,rs57483830	2	96000943	95812372	-188571	0.88348	0.170728	0.955494	A	G	0.235586
rs2042477	rs3105104	rs58190132	2	96000943	95816365	-184578	0.88348	0.170728	0.955494	A	G	0.235586
rs2042477	rs3112221	rs57598503	2	96000943	95816563	-184380	0.88348	0.170728	0.955494	A	T	0.235586
rs2042477	rs3112997	NA	2	96000943	95818151	-182792	0.88348	0.170728	0.955494	A	G	0.235586
rs2042477	rs3112228	rs56839772	2	96000943	95835614	-165329	0.88348	0.170728	0.955494	T	C	0.235586
rs2042477	rs3112229	rs60907520	2	96000943	95838674	-162269	0.867869	0.168466	0.954924	G	A	0.232604
rs2042477	rs3112230	rs57520518	2	96000943	95846158	-154785	0.88348	0.170728	0.955494	C	T	0.235586
rs2042477	rs3105105	rs56769602,rs3749105	2	96000943	95848018	-152925	0.88348	0.170728	0.955494	C	T	0.235586
rs2042477	rs1875402	rs58160356,rs57721782	2	96000943	95848354	-152589	0.878263	0.169974	0.955306	A	G	0.234592
rs2042477	rs3112999	NA	2	96000943	95849529	-151414	0.88348	0.170728	0.955494	T	C	0.235586
rs2042477	rs3113000	NA	2	96000943	95849653	-151290	0.88348	0.170728	0.955494	C	T	0.235586
rs2042477	rs3113001	NA	2	96000943	95855555	-145388	0.88348	0.170728	0.955494	T	C	0.235586
rs2042477	rs2320624	rs57119596,rs17119136,rs13026393	2	96000943	95856611	-144332	0.878437	0.170488	0.950142	G	A	0.236581
rs2042477	rs111650907	NA	2	96000943	95862098	-138845	0.88348	-0.170728	-0.955494	C	G	0.235586
rs2042477	rs17119140	NA	2	96000943	95864032	-136911	0.88348	-0.170728	-0.955494	C	T	0.235586
rs2042477	rs17119148	rs58686946	2	96000943	95880005	-120938	0.878437	-0.170488	-0.950142	T	C	0.236581
rs2042477	rs6719098	rs59515566	2	96000943	95896036	-104907	0.88348	0.170728	0.955494	A	G	0.235586
rs2042477	rs6725821	rs56969131	2	96000943	95897767	-103176	0.88348	0.170728	0.955494	C	T	0.235586
rs2042477	rs4854247	rs9324213,rs56865349	2	96000943	95905658	-95285	0.88348	0.170728	0.955494	G	A	0.235586
rs2042477	rs6577011	rs61508029,rs11164120	2	96000943	95908904	-92039	0.88348	0.170728	0.955494	A	G	0.235586
rs2042477	rs6748967	rs57198515,rs11690948	2	96000943	95914095	-86848	0.888565	0.170968	0.960893	A	G	0.234592
rs2042477	rs12478697	rs36150228	2	96000943	95916293	-84650	0.872949	0.168706	0.960389	A	T	0.23161
rs2042477	rs12472958	rs36142267	2	96000943	95916301	-84642	0.872949	0.168706	0.960389	T	G	0.23161
rs2042477	rs78767945	NA	2	96000943	95919064	-81879	0.888565	0.170968	0.960893	C	T	0.234592
rs2042477	rs6730693	rs111643418	2	96000943	95923465	-77478	0.888565	0.170968	0.960893	C	T	0.234592
rs2042477	rs4854248	rs7368814,rs112808037,rs112442316	2	96000943	95923622	-77321	0.888565	0.170968	0.960893	A	G	0.234592
rs2042477	rs1966272	rs58729960,rs56455468,rs386550675	2	96000943	95926154	-74789	0.888565	0.170968	0.960893	A	C	0.234592
rs2042477	rs2098768	NA	2	96000943	95926648	-74295	0.888565	0.170968	0.960893	G	A	0.234592
rs2042477	rs2010533	rs58164043	2	96000943	95929713	-71230	0.888565	0.170968	0.960893	G	A	0.234592
rs2042477	rs4854249	rs61657345	2	96000943	95930630	-70313	0.883346	0.170214	0.960726	G	A	0.233598
rs2042477	rs7585914	rs59138573	2	96000943	95945568	-55375	0.920166	0.175492	0.961862	A	G	0.240557
rs2042477	rs7586229	rs58818144	2	96000943	95945830	-55113	0.920166	0.175492	0.961862	T	G	0.240557
rs2042477	rs1104775	rs57889082,rs3860488,rs17119206	2	96000943	95948987	-51956	0.946653	0.178748	0.97824	G	A	0.243539
rs2042477	rs2320339	NA	2	96000943	95950045	-50898	0.946653	0.178748	0.97824	C	A	0.243539
rs2042477	rs10195614	rs58934045	2	96000943	95957777	-43166	0.951837	0.178988	0.978268	A	G	0.242545
rs2042477	rs3755525	NA	2	96000943	95962548	-38395	0.932547	0.179569	0.994495	G	C	0.252485
rs2042477	rs2248415	rs60727841	2	96000943	95963242	-37701	0.927155	0.178815	0.989004	G	C	0.251491
rs2042477	rs3772044	rs60199501	2	96000943	95966046	-34897	0.968001	0.181249	0.994546	G	T	0.245527
rs2042477	rs3772043	rs57760048	2	96000943	95966744	-34199	0.932547	0.179569	0.994495	G	A	0.252485
rs2042477	rs9989786	rs56900988	2	96000943	95967746	-33197	0.842361	0.165724	0.943413	G	A	0.23161
rs2042477	rs7574862	rs57697920	2	96000943	95968205	-32738	0.942476	0.180049	0.994509	G	A	0.250497
rs2042477	rs1559483	rs56897972	2	96000943	95969879	-31064	0.942476	0.180049	0.994509	G	C	0.250497
rs2042477	rs6715813	rs61551636,rs58136058,rs56621711	2	96000943	95970366	-30577	0.937492	0.179809	0.994502	A	G	0.251491
rs2042477	rs3772042	rs60469758	2	96000943	95970952	-29991	0.942476	0.180049	0.994509	T	C	0.250497
rs2042477	rs6577012	rs57923911,rs17498022	2	96000943	95971422	-29521	0.942476	0.180049	0.994509	A	C	0.250497
rs2042477	rs3772041	rs57041718,rs13020489	2	96000943	95972707	-28236	0.947886	0.180803	1	A	G	0.251491
rs2042477	rs7594144	rs58689429,rs13007339	2	96000943	95973131	-27812	0.947886	0.180803	1	C	T	0.251491
rs2042477	rs2278065	rs13013959	2	96000943	95973857	-27086	0.868152	0.176721	1	C	T	0.26839
rs2042477	rs3755523	rs57624365,rs56766915,rs17119237,rs13014722	2	96000943	95974818	-26125	0.947886	0.180803	1	G	A	0.251491
rs2042477	rs11164122	NA	2	96000943	95976912	-24031	0.947886	0.180803	1	T	C	0.251491
rs2042477	rs889853	rs56988665,rs3772040	2	96000943	95977591	-23352	0.947886	0.180803	1	G	T	0.251491
rs2042477	rs889852	rs59783855,rs386619617,rs3755522	2	96000943	95977790	-23153	0.947886	0.180803	1	C	T	0.251491
rs2042477	rs7580685	rs57701584	2	96000943	95979296	-21647	0.947886	0.180803	1	A	G	0.251491
rs2042477	rs889851	rs61076395,rs59847992	2	96000943	95980340	-20603	0.947886	0.180803	1	G	A	0.251491
rs2042477	rs870393	NA	2	96000943	95982093	-18850	0.9429	0.180563	1	T	C	0.252485
rs2042477	rs3755521	rs56978116	2	96000943	95983226	-17717	0.947886	0.180803	1	G	A	0.251491
rs2042477	rs6577013	rs59477587	2	96000943	95984930	-16013	0.947886	0.180803	1	A	G	0.251491
rs2042477	rs3755520	rs60550506	2	96000943	95985231	-15712	0.947886	0.180803	1	A	G	0.251491
rs2042477	rs3772037	rs57506843	2	96000943	95988592	-12351	0.947886	0.180803	1	T	C	0.251491
rs2042477	rs3755519	rs59173043	2	96000943	95989272	-11671	0.947886	0.180803	1	T	A	0.251491
rs2042477	rs3772034	rs56879474	2	96000943	95989766	-11177	0.947886	0.180803	1	A	G	0.251491
rs2042477	rs3821341	rs61462354	2	96000943	95995954	-4989	0.963083	0.181523	1	T	C	0.248509
rs2042477	rs4283455	rs58436212	2	96000943	95999215	-1728	1	0.183204	1	C	G	0.241551
rs2042477	rs2113417	rs57379436,rs386557619	2	96000943	95999856	-1087	1	0.183204	1	A	G	0.241551
rs2042477	rs2042477	rs61596758	2	96000943	96000943	0	1	1	1	T	A	0.241551
rs2042477	rs6741001	NA	2	96000943	96002651	1708	1	0.183204	1	G	A	0.241551
rs2042477	rs918811	rs58260563	2	96000943	96003762	2819	0.994581	0.18245	1	G	T	0.240557
rs2042477	rs11897976	rs60887208	2	96000943	96007303	6360	1	0.183204	1	C	T	0.241551
rs2042477	rs9678800	rs57458704,rs57258859,rs56465531	2	96000943	96009318	8375	1	0.183204	1	A	C	0.241551
rs2042477	rs6750542	rs61592618	2	96000943	96011838	10895	1	0.183204	1	G	C	0.241551
rs2042477	rs7602807	rs57520918	2	96000943	96012907	11964	1	0.183204	1	G	C	0.241551
rs2042477	rs3772033	rs57615252	2	96000943	96013828	12885	1	0.183204	1	T	C	0.241551
rs2042477	rs3772032	rs60153873	2	96000943	96014132	13189	1	0.183204	1	A	G	0.241551
rs2042477	rs3772031	rs59297278,rs57655458,rs56601537	2	96000943	96014891	13948	0.994596	0.182964	1	A	G	0.242545
rs2042477	rs1862897	rs59223349,rs386546915,rs3772030	2	96000943	96015741	14798	1	0.183204	1	C	T	0.241551
rs11683001	rs7594775	NA	2	102396963	102300940	-96023	0.944038	0.221158	0.97374	T	C	0.349901
rs11683001	rs62155152	NA	2	102396963	102302650	-94313	0.961137	0.223443	0.982516	T	C	0.351889
rs11683001	rs6543086	NA	2	102396963	102304852	-92111	0.961137	0.223443	0.982516	A	G	0.351889
rs11683001	rs7590913	NA	2	102396963	102305953	-91010	0.961137	0.223443	0.982516	A	G	0.351889
rs11683001	rs6730672	NA	2	102396963	102306462	-90501	0.961137	0.223443	0.982516	C	T	0.351889
rs11683001	rs6745389	NA	2	102396963	102306675	-90288	0.961137	0.223443	0.982516	A	G	0.351889
rs11683001	rs35917598	rs62155155,rs59877970	2	102396963	102312403	-84560	0.969669	0.22414	0.98687	T	C	0.349901
rs11683001	rs35510684	rs62155157	2	102396963	102315321	-81642	0.978316	0.225431	0.991258	C	T	0.351889
rs11683001	rs34451091	NA	2	102396963	102319730	-77233	0.98266	0.226076	0.995622	T	G	0.352883
rs11683001	rs6734799	rs57166070	2	102396963	102322764	-74199	0.98266	0.226076	0.995622	T	A	0.352883
rs11683001	rs11674694	rs61516242	2	102396963	102325324	-71639	0.98266	0.226076	0.995622	C	T	0.352883
rs11683001	rs62155719	NA	2	102396963	102330311	-66652	0.98266	0.226076	0.995622	G	A	0.352883
rs11683001	rs10432624	NA	2	102396963	102331772	-65191	0.98266	0.226076	0.995622	C	T	0.352883
rs11683001	rs6733355	NA	2	102396963	102338377	-58586	0.98266	0.226076	0.995622	A	G	0.352883
rs11683001	rs34134177	NA	2	102396963	102342050	-54913	0.98266	0.226076	0.995622	T	C	0.352883
rs11683001	rs34979095	rs62155723,rs56835341	2	102396963	102344967	-51996	0.98266	0.226076	0.995622	T	C	0.352883
rs11683001	rs12476979	rs56975107	2	102396963	102345345	-51618	0.98266	0.226076	0.995622	G	A	0.352883
rs11683001	rs4527225	NA	2	102396963	102349515	-47448	0.974127	0.225378	0.995609	T	G	0.354871
rs11683001	rs13019693	NA	2	102396963	102352081	-44882	0.98266	0.226076	0.995622	G	C	0.352883
rs11683001	rs7569049	rs61314517	2	102396963	102353345	-43618	0.98266	0.226076	0.995622	T	G	0.352883
rs11683001	rs12467435	NA	2	102396963	102356647	-40316	0.839564	0.212333	0.977128	G	A	0.380716
rs11683001	rs62155733	NA	2	102396963	102370764	-26199	0.995642	0.227122	1	C	T	0.349901
rs11683001	rs71415327	NA	2	102396963	102377069	-19894	0.987018	0.226721	1	A	G	0.353877
rs11683001	rs12476714	NA	2	102396963	102378374	-18589	0.987018	0.226721	1	A	G	0.353877
rs11683001	rs13019379	rs61060129	2	102396963	102378535	-18428	0.987018	0.226721	1	A	C	0.353877
rs11683001	rs2068397	rs58204823	2	102396963	102378744	-18219	0.995642	0.227122	1	C	A	0.349901
rs11683001	rs4595997	NA	2	102396963	102382499	-14464	0.987018	0.226721	1	G	A	0.353877
rs11683001	rs7569169	rs61693585	2	102396963	102389681	-7282	0.987018	0.226721	1	A	G	0.353877
rs11683001	rs11683001	rs56787827,rs118199545	2	102396963	102396963	0	1	1	1	T	A	0.350895
rs11683001	rs35429183	rs62156896	2	102396963	102409288	12325	1	0.227768	1	G	A	0.350895
rs11683001	rs34043159	NA	2	102396963	102413116	16153	0.987018	0.226721	1	T	C	0.353877
rs11683001	rs35523846	rs62156898	2	102396963	102420948	23985	0.987018	0.226721	1	T	A	0.353877
rs11683001	rs6543097	NA	2	102396963	102421721	24758	0.987018	0.226721	1	C	T	0.353877
rs11683001	rs6732726	rs57814173,rs56523451	2	102396963	102421978	25015	0.987018	0.226721	1	T	C	0.353877
rs11683001	rs11674324	rs74263281	2	102396963	102425601	28638	1	0.227768	1	C	G	0.350895
rs11683001	rs11686650	NA	2	102396963	102426591	29628	0.991291	0.226774	0.995636	G	T	0.350895
rs11683001	rs7564764	rs59569377	2	102396963	102427022	30059	1	0.227768	1	C	T	0.350895
rs11683001	rs7576867	NA	2	102396963	102430771	33808	0.995648	0.227419	1	C	G	0.351889
rs11683001	rs13019066	rs57741631	2	102396963	102436119	39156	0.98266	0.226076	0.995622	A	G	0.352883
rs11683001	rs12469922	rs58962329	2	102396963	102437513	40550	0.98266	0.226076	0.995622	A	G	0.352883
rs11683001	rs2286240	rs59792837,rs386563633	2	102396963	102440166	43203	0.995642	0.227122	1	G	A	0.349901
rs57891859	rs57891859	NA	2	135464616	135464616	0	1	1	1	A	G	0.313121
rs76116224	rs76116224	NA	2	18147848	18147848	0	1	1	1	A	T	0.0924453
rs55961674	rs6791616	rs60227102	3	122196892	122107235	-89657	0.802269	0.123703	0.905417	C	T	0.164016
rs55961674	rs55780469	rs59565802	3	122196892	122107437	-89455	0.802269	0.123703	0.905417	A	C	0.164016
rs55961674	rs67818421	rs67818422	3	122196892	122108718	-88174	0.802269	0.123703	0.905417	T	G	0.164016
rs55961674	rs9857972	rs61196477	3	122196892	122109449	-87443	0.802269	0.123703	0.905417	C	A	0.164016
rs55961674	rs55857899	NA	3	122196892	122109552	-87340	0.802269	0.123703	0.905417	A	G	0.164016
rs55961674	rs73188320	rs73855773	3	122196892	122110541	-86351	0.802269	0.123703	0.905417	G	A	0.164016
rs55961674	rs73188327	rs73855774	3	122196892	122113666	-83226	0.802269	0.123703	0.905417	C	G	0.164016
rs55961674	rs73188388	NA	3	122196892	122118076	-78816	0.802269	0.123703	0.905417	C	T	0.164016
rs55961674	rs73188394	NA	3	122196892	122129203	-67689	0.894506	0.127351	0.992255	A	G	0.154076
rs55961674	rs17200894	NA	3	122196892	122130141	-66751	0.894506	0.127351	0.992255	C	G	0.154076
rs55961674	rs55911744	NA	3	122196892	122135255	-61637	0.894506	0.127351	0.992255	T	G	0.154076
rs55961674	rs55880208	NA	3	122196892	122136935	-59957	0.901604	0.127517	1	C	T	0.153082
rs55961674	rs56320877	NA	3	122196892	122138061	-58831	0.901604	0.127517	1	A	G	0.153082
rs55961674	rs73188397	NA	3	122196892	122138888	-58004	0.867242	0.123377	1	A	T	0.148111
rs55961674	rs55781608	NA	3	122196892	122140919	-55973	0.894506	0.127351	0.992255	T	C	0.154076
rs55961674	rs17201246	rs60316558	3	122196892	122145470	-51422	0.901604	0.127517	1	C	A	0.153082
rs55961674	rs73188402	NA	3	122196892	122149614	-47278	0.901604	0.127517	1	A	G	0.153082
rs55961674	rs56380082	NA	3	122196892	122156456	-40436	0.894506	0.127351	0.992255	A	G	0.154076
rs55961674	rs56067107	rs115794719,rs113543626	3	122196892	122167127	-29765	0.901604	0.127517	1	C	T	0.153082
rs55961674	rs73190116	NA	3	122196892	122171941	-24951	0.894506	0.127351	0.992255	G	A	0.154076
rs55961674	rs56118506	NA	3	122196892	122177846	-19046	0.894506	0.127351	0.992255	C	T	0.154076
rs55961674	rs55793255	NA	3	122196892	122177865	-19027	0.894506	0.127351	0.992255	A	G	0.154076
rs55961674	rs73190127	NA	3	122196892	122181797	-15095	0.901604	0.127517	1	C	T	0.153082
rs55961674	rs73190129	NA	3	122196892	122186439	-10453	0.894506	0.127351	0.992255	C	T	0.154076
rs55961674	rs73190130	NA	3	122196892	122186896	-9996	0.901604	0.127517	1	C	T	0.153082
rs55961674	rs55779801	NA	3	122196892	122187501	-9391	0.887602	0.126523	0.992205	C	T	0.153082
rs55961674	rs55961674	NA	3	122196892	122196892	0	1	1	1	C	T	0.166998
rs55961674	rs4571179	rs7428340	3	122196892	122199495	2603	0.894506	0.127351	0.992255	A	T	0.154076
rs55961674	rs73190142	NA	3	122196892	122201610	4718	0.894506	0.127351	0.992255	G	C	0.154076
rs55961674	rs73190152	NA	3	122196892	122211288	14396	0.894506	0.127351	0.992255	T	A	0.154076
rs55961674	rs112787849	NA	3	122196892	122213955	17063	0.894506	0.127351	0.992255	G	T	0.154076
rs55961674	rs9789994	NA	3	122196892	122217851	20959	0.894506	0.127351	0.992255	T	A	0.154076
rs55961674	rs56029517	NA	3	122196892	122222250	25358	0.894506	0.127351	0.992255	A	C	0.154076
rs55961674	rs4585137	NA	3	122196892	122226160	29268	0.894506	0.127351	0.992255	C	G	0.154076
rs55961674	rs56325125	NA	3	122196892	122230495	33603	0.894506	0.127351	0.992255	A	T	0.154076
rs55961674	rs55776828	NA	3	122196892	122236448	39556	0.894506	0.127351	0.992255	G	C	0.154076
rs55961674	rs73190196	NA	3	122196892	122237033	40141	0.894506	0.127351	0.992255	T	A	0.154076
rs55961674	rs16833168	NA	3	122196892	122254647	57755	0.8875	0.127185	0.984609	C	T	0.15507
rs55961674	rs2270859	rs57749196,rs56537097	3	122196892	122255708	58816	0.880597	0.126357	0.98451	G	A	0.154076
rs55961674	rs113105355	NA	3	122196892	122262599	65707	0.833981	0.125195	0.933307	T	C	0.161034
rs55961674	rs73192112	NA	3	122196892	122262896	66004	0.833981	0.125195	0.933307	T	A	0.161034
rs55961674	rs73192114	NA	3	122196892	122264591	67699	0.833981	0.125195	0.933307	C	T	0.161034
rs55961674	rs73192119	NA	3	122196892	122265675	68783	0.833981	0.125195	0.933307	G	C	0.161034
rs55961674	rs566225892	NA	3	122196892	122265856	68964	0.880597	0.126357	0.98451	T	C	0.154076
rs55961674	rs17267388	NA	3	122196892	122267546	70654	0.833981	0.125195	0.933307	G	A	0.161034
rs55961674	rs55740225	NA	3	122196892	122268628	71736	0.827649	0.125029	0.926351	T	C	0.162028
rs55961674	rs76282583	NA	3	122196892	122275556	78664	0.833981	0.125195	0.933307	C	T	0.161034
rs55961674	rs79523291	NA	3	122196892	122275822	78930	0.833981	0.125195	0.933307	C	T	0.161034
rs55961674	rs73192129	NA	3	122196892	122275916	79024	0.833981	0.125195	0.933307	A	G	0.161034
rs55961674	rs11929034	rs60332752	3	122196892	122279049	82157	0.827117	0.124367	0.932893	G	A	0.16004
rs11707416	rs3732765	rs61340099,rs52828592,rs17282989	3	151108965	151090424	-18541	0.991612	0.235014	1	G	A	0.380716
rs11707416	rs11708287	NA	3	151108965	151090863	-18102	0.991628	0.235481	1	A	C	0.384692
rs11707416	rs12497065	rs17283003	3	151108965	151096112	-12853	0.995803	0.235861	1	T	C	0.383698
rs11707416	rs12497089	rs56483041	3	151108965	151096164	-12801	0.995803	0.235861	1	T	A	0.383698
rs11707416	rs17283010	NA	3	151108965	151097391	-11574	0.987415	0.234634	0.995781	G	A	0.38171
rs11707416	rs12489121	rs59727332	3	151108965	151098519	-10446	0.874551	0.223602	0.991187	A	G	0.410537
rs11707416	rs3821663	rs58576323,rs56634947,rs17204480	3	151108965	151100677	-8288	0.987415	0.234634	0.995781	T	G	0.38171
rs11707416	rs11713504	NA	3	151108965	151100956	-8009	0.987415	0.234634	0.995781	A	G	0.38171
rs11707416	rs10935840	rs61216576,rs56618991,rs17204487	3	151108965	151101083	-7882	1	0.236242	1	A	G	0.382704
rs11707416	rs12488803	NA	3	151108965	151101358	-7607	0.987415	0.234634	0.995781	T	G	0.38171
rs11707416	rs10935841	rs59072566	3	151108965	151101691	-7274	0.98324	0.234254	0.991585	C	T	0.382704
rs11707416	rs12485508	rs57643201	3	151108965	151101746	-7219	0.987415	0.234634	0.995781	C	T	0.38171
rs11707416	rs4680400	NA	3	151108965	151103370	-5595	0.991612	0.235014	1	G	A	0.380716
rs11707416	rs10935842	rs17283017	3	151108965	151103938	-5027	1	0.236242	1	T	A	0.382704
rs11707416	rs10935843	NA	3	151108965	151104216	-4749	1	0.236242	1	C	T	0.382704
rs11707416	rs79320243	NA	3	151108965	151104517	-4448	0.879281	0.224449	1	T	C	0.413519
rs11707416	rs6798637	NA	3	151108965	151106371	-2594	0.875686	0.224068	1	G	C	0.414513
rs11707416	rs12493628	NA	3	151108965	151106732	-2233	1	0.236242	1	C	T	0.382704
rs11707416	rs4679817	rs57640960	3	151108965	151108552	-413	1	0.236242	1	C	G	0.382704
rs11707416	rs11707416	rs60764938,rs56439189	3	151108965	151108965	0	1	1	1	T	A	0.382704
rs11707416	rs73159907	NA	3	151108965	151109424	459	0.995803	0.235861	1	A	C	0.383698
rs11707416	rs80306241	NA	3	151108965	151109442	477	0.991628	0.235481	1	A	T	0.384692
rs11707416	rs73159908	NA	3	151108965	151109711	746	0.995803	0.235861	1	A	G	0.383698
rs11707416	rs111616407	NA	3	151108965	151110239	1274	0.987415	0.234634	0.995781	C	A	0.38171
rs11707416	rs17283038	NA	3	151108965	151110790	1825	0.874551	0.223602	0.991187	T	C	0.410537
rs11707416	rs4680405	NA	3	151108965	151110888	1923	0.870941	0.223221	0.991172	G	A	0.411531
rs11707416	rs12498042	NA	3	151108965	151111173	2208	0.987415	0.234634	0.995781	C	T	0.38171
rs11707416	rs6803771	NA	3	151108965	151112968	4003	0.987415	0.234634	0.995781	C	A	0.38171
rs11707416	rs60105866	NA	3	151108965	151114544	5579	0.995803	0.235861	1	A	C	0.383698
rs11707416	rs57781984	NA	3	151108965	151114554	5589	0.995803	0.235861	1	T	G	0.383698
rs11707416	rs76553065	NA	3	151108965	151114597	5632	0.995803	0.235861	1	C	G	0.383698
rs11707416	rs57335550	NA	3	151108965	151114610	5645	0.995803	0.235861	1	G	C	0.383698
rs11707416	rs67886110	rs67886111	3	151108965	151114852	5887	0.867349	0.222841	0.991157	G	T	0.412525
rs11707416	rs17204501	rs60653599,rs56612323,rs111193844	3	151108965	151114889	5924	0.987415	0.234634	0.995781	A	G	0.38171
rs11707416	rs17204508	rs60304555,rs57358920	3	151108965	151115204	6239	0.987415	0.234634	0.995781	C	T	0.38171
rs11707416	rs17204515	rs57993391	3	151108965	151115452	6487	0.987415	0.234634	0.995781	T	C	0.38171
rs11707416	rs765281	rs386612258,rs17204522	3	151108965	151115991	7026	0.874551	0.223602	0.991187	T	C	0.410537
rs11707416	rs4680406	rs59415199,rs56463166,rs111192769	3	151108965	151116816	7851	0.995799	0.235628	1	G	A	0.38171
rs11707416	rs73159915	NA	3	151108965	151117562	8597	1	0.236242	1	C	A	0.382704
rs11707416	rs12490051	rs56930338,rs56456798,rs113090351	3	151108965	151118042	9077	0.879281	0.224449	1	T	C	0.413519
rs11707416	rs12490184	NA	3	151108965	151118467	9502	1	0.236242	1	T	C	0.382704
rs11707416	rs11708767	rs58732888,rs56428645	3	151108965	151119726	10761	0.879281	0.224449	1	G	A	0.413519
rs11707416	rs11709550	rs59685690,rs58489527	3	151108965	151119862	10897	0.879281	0.224449	1	C	G	0.413519
rs11707416	rs59605118	rs62285918	3	151108965	151122922	13957	0.879281	0.224449	1	G	A	0.413519
rs11707416	rs4680408	NA	3	151108965	151123388	14423	1	0.236242	1	G	T	0.382704
rs11707416	rs11717169	NA	3	151108965	151123497	14532	1	0.236242	1	T	C	0.382704
rs11707416	rs12492266	NA	3	151108965	151124432	15467	1	0.236242	1	G	T	0.382704
rs11707416	rs73159920	NA	3	151108965	151124946	15981	1	0.236242	1	C	T	0.382704
rs11707416	rs17283052	NA	3	151108965	151128392	19427	0.868547	0.223307	1	C	T	0.416501
rs11707416	rs17283059	NA	3	151108965	151129663	20698	0.987474	0.2351	1	A	G	0.385686
rs11707416	rs11923424	NA	3	151108965	151130220	21255	0.987474	0.2351	1	G	A	0.385686
rs11707416	rs2276765	rs58294346,rs17204529	3	151108965	151131222	22257	0.979142	0.234106	0.995772	A	G	0.385686
rs11707416	rs17204536	NA	3	151108965	151132544	23579	0.983342	0.23472	1	C	T	0.38668
rs6808178	rs1870816	rs60999031	3	28705690	28689218	-16472	0.881512	0.215419	0.995407	G	A	0.343936
rs6808178	rs1461806	rs59062062	3	28705690	28700178	-5512	1	0.233301	1	G	A	0.370775
rs6808178	rs1461809	rs61656038,rs58477427,rs17357352	3	28705690	28704607	-1083	0.877961	0.214537	1	G	C	0.340954
rs6808178	rs6808178	rs59165753	3	28705690	28705690	0	1	1	1	C	T	0.370775
rs6808178	rs7617877	rs57636899,rs56563277	3	28705690	28705764	74	0.86115	0.213063	0.98168	G	A	0.34493
rs6808178	rs2371337	rs4411845	3	28705690	28708340	2650	0.849016	0.2117	0.972599	T	C	0.345924
rs12497850	rs6792510	NA	3	48748989	48723302	-25687	0.961357	0.222567	1	C	G	0.352883
rs12497850	rs4858828	NA	3	48748989	48724811	-24178	0.98258	0.224277	1	T	C	0.347913
rs12497850	rs4858798	rs58027252,rs57259455,rs17858514,rs17845600	3	48748989	48727112	-21877	0.98258	0.224277	1	A	G	0.347913
rs12497850	rs12493578	rs58274457	3	48748989	48730116	-18873	0.986898	0.224618	1	C	T	0.346918
rs12497850	rs4858831	rs57493072,rs56616301	3	48748989	48735558	-13431	0.986898	0.224618	1	T	C	0.346918
rs12497850	rs11928552	NA	3	48748989	48739883	-9106	0.95651	0.220984	0.982325	C	T	0.345924
rs12497850	rs10865952	rs58132129	3	48748989	48744484	-4505	0.986898	0.224618	1	G	A	0.346918
rs12497850	rs12497850	rs60982977	3	48748989	48748989	0	1	1	1	T	G	0.343936
rs12497850	rs6788650	rs60566413	3	48748989	48749543	554	1	0.225644	1	C	T	0.343936
rs12497850	rs6786055	NA	3	48748989	48751820	2831	0.885291	0.215761	0.995414	T	G	0.369781
rs12497850	rs1352420	rs57038488	3	48748989	48757291	8302	1	0.225644	1	G	A	0.343936
rs12497850	rs6442130	rs57089842	3	48748989	48778027	29038	0.905238	0.213158	0.972781	G	A	0.333996
rs12497850	rs7616815	rs17595263	3	48748989	48779715	30726	0.905238	0.213158	0.972781	T	C	0.333996
rs12497850	rs7630742	rs57833885	3	48748989	48780081	31092	0.922123	0.215767	0.973102	G	A	0.337972
rs12497850	rs6791542	rs60667025,rs56642086,rs17595305	3	48748989	48787219	38230	0.922123	0.215767	0.973102	G	A	0.337972
rs12497850	rs3774628	rs59706503	3	48748989	48801840	52851	0.917886	0.215425	0.968711	T	C	0.338966
rs12497850	rs11705888	rs59155482	3	48748989	48817289	68300	0.905238	0.213158	0.972781	C	T	0.333996
rs12497850	rs7627404	rs61381690,rs17384666	3	48748989	48819668	70679	0.905238	0.213158	0.972781	C	A	0.333996
rs12497850	rs7647812	rs77483910,rs59049675	3	48748989	48833347	84358	0.905238	0.213158	0.972781	A	G	0.333996
rs12497850	rs7647813	rs57475460	3	48748989	48833348	84359	0.905238	0.213158	0.972781	T	G	0.333996
rs12497850	rs7373778	rs61703314	3	48748989	48836392	87403	0.901004	0.212817	0.968339	G	C	0.33499
rs12497850	rs7653459	rs60461502	3	48748989	48838267	89278	0.901048	0.212506	0.9727	G	A	0.333002
rs12497850	rs9876848	NA	3	48748989	48844059	95070	0.905238	0.213158	0.972781	A	G	0.333996
rs12497850	rs11130176	NA	3	48748989	48844077	95088	0.905238	0.213158	0.972781	G	A	0.333996
rs12497850	rs9311430	rs56775070	3	48748989	48845251	96262	0.905238	0.213158	0.972781	T	C	0.333996
rs12497850	rs9311432	NA	3	48748989	48850443	101454	0.905238	0.213158	0.972781	A	T	0.333996
rs12497850	rs9682444	NA	3	48748989	48852639	103650	0.905238	0.213158	0.972781	G	A	0.333996
rs12497850	rs9835307	NA	3	48748989	48857805	108816	0.905238	0.213158	0.972781	C	T	0.333996
rs12497850	rs9311433	NA	3	48748989	48863835	114846	0.905238	0.213158	0.972781	C	T	0.333996
rs12497850	rs9755490	rs57529854	3	48748989	48871664	122675	0.901004	0.212817	0.968339	C	A	0.33499
rs12497850	rs9681717	NA	3	48748989	48872998	124009	0.901004	0.212817	0.968339	G	A	0.33499
rs12497850	rs13078308	rs34407647	3	48748989	48878407	129418	0.901004	0.212817	0.968339	G	T	0.33499
rs12497850	rs9311434	NA	3	48748989	48884147	135158	0.913673	0.215083	0.964345	C	T	0.33996
rs12497850	rs9830636	rs59849216,rs13317966	3	48748989	48888121	139132	0.901004	0.212817	0.968339	C	A	0.33499
rs12497850	rs7430501	rs61062405	3	48748989	48890119	141130	0.901004	0.212817	0.968339	T	C	0.33499
rs12497850	rs9879971	rs60095308	3	48748989	48890681	141692	0.901004	0.212817	0.968339	T	C	0.33499
rs12497850	rs10780033	rs58877008	3	48748989	48891275	142286	0.901004	0.212817	0.968339	C	T	0.33499
rs12497850	rs9840684	NA	3	48748989	48893780	144791	0.901004	0.212817	0.968339	C	T	0.33499
rs12497850	rs9754878	NA	3	48748989	48897595	148606	0.901004	0.212817	0.968339	A	G	0.33499
rs12497850	rs7431857	rs61573346	3	48748989	48900347	151358	0.901004	0.212817	0.968339	A	G	0.33499
rs12497850	rs12493289	NA	3	48748989	48905161	156172	0.901004	0.212817	0.968339	A	G	0.33499
rs12497850	rs4974079	rs60935193	3	48748989	48906469	157480	0.901004	0.212817	0.968339	G	T	0.33499
rs12497850	rs6446252	rs59015777,rs34945116	3	48748989	48911125	162136	0.896815	0.212164	0.968245	T	C	0.333996
rs12497850	rs6446253	rs61161260,rs34295783,rs17259067	3	48748989	48911443	162454	0.901004	0.212817	0.968339	T	C	0.33499
rs12497850	rs9755751	rs60977617,rs13080286	3	48748989	48912829	163840	0.901004	0.212817	0.968339	G	A	0.33499
rs12497850	rs7623023	rs57527202	3	48748989	48914238	165249	0.913673	0.215083	0.964345	A	G	0.33996
rs12497850	rs4974087	rs59783134,rs17384794	3	48748989	48919232	170243	0.896815	0.212164	0.968245	G	A	0.333996
rs12497850	rs7649458	rs61193631,rs34126303	3	48748989	48920127	171138	0.901004	0.212817	0.968339	T	C	0.33499
rs12497850	rs4974085	rs59436662,rs57760330	3	48748989	48924900	175911	0.896795	0.212475	0.963923	A	G	0.335984
rs12497850	rs28642807	NA	3	48748989	48926816	177827	0.901004	0.212817	0.968339	G	A	0.33499
rs12497850	rs7428387	NA	3	48748989	48928232	179243	0.901004	0.212817	0.968339	C	T	0.33499
rs12497850	rs7639332	NA	3	48748989	48934102	185113	0.901004	0.212817	0.968339	C	T	0.33499
rs12497850	rs7431710	rs60398042	3	48748989	48935583	186594	0.913673	0.215083	0.964345	A	G	0.33996
rs12497850	rs11920534	rs58109407	3	48748989	48937761	188772	0.913673	0.215083	0.964345	T	G	0.33996
rs12497850	rs11924597	rs61270508	3	48748989	48937790	188801	0.901004	0.212817	0.968339	C	T	0.33499
rs12497850	rs4974084	rs6446265,rs60566141,rs13061115	3	48748989	48939080	190091	0.855604	0.205643	0.967271	A	G	0.324056
rs12497850	rs7612459	NA	3	48748989	48943496	194507	0.901004	0.212817	0.968339	C	A	0.33499
rs12497850	rs7615675	NA	3	48748989	48947183	198194	0.901004	0.212817	0.968339	A	G	0.33499
rs12497850	rs11705737	rs61103069	3	48748989	48951259	202270	0.913673	0.215083	0.964345	T	C	0.33996
rs12497850	rs13064883	NA	3	48748989	48952284	203295	0.901004	0.212817	0.968339	T	C	0.33499
rs12497850	rs13064911	NA	3	48748989	48952385	203396	0.901004	0.212817	0.968339	G	A	0.33499
rs12497850	rs13076394	NA	3	48748989	48954074	205085	0.901004	0.212817	0.968339	G	A	0.33499
rs12497850	rs9884022	NA	3	48748989	48956862	207873	0.892607	0.211823	0.963816	C	G	0.33499
rs12497850	rs9850134	NA	3	48748989	48957147	208158	0.901004	0.212817	0.968339	G	A	0.33499
rs12497850	rs9867373	rs60967551	3	48748989	48960938	211949	0.901004	0.212817	0.968339	T	A	0.33499
rs12497850	rs13072911	rs59258369	3	48748989	48962128	213139	0.896815	0.212164	0.968245	G	T	0.333996
rs12497850	rs1134591	rs61002329,rs56510745,rs3196826,rs3087690,rs17389004	3	48748989	48972892	223903	0.901004	0.212817	0.968339	A	G	0.33499
rs12497850	rs7647093	rs60978767	3	48748989	48977398	228409	0.901004	0.212817	0.968339	G	T	0.33499
rs12497850	rs7372149	NA	3	48748989	48979231	230242	0.901004	0.212817	0.968339	G	A	0.33499
rs12497850	rs13315711	NA	3	48748989	48986399	237410	0.901004	0.212817	0.968339	T	A	0.33499
rs12497850	rs7430198	NA	3	48748989	48988760	239771	0.901004	0.212817	0.968339	C	T	0.33499
rs12497850	rs7636057	rs59700085	3	48748989	48992582	243593	0.901004	0.212817	0.968339	T	C	0.33499
rs12497850	rs7643368	rs56842916	3	48748989	48992855	243866	0.901004	0.212817	0.968339	G	T	0.33499
rs12497850	rs7628719	rs61171925	3	48748989	48995487	246498	0.913673	0.215083	0.964345	T	C	0.33996
rs12497850	rs6791234	rs57246012	3	48748989	48996137	247148	0.901004	0.212817	0.968339	G	A	0.33499
rs12497850	rs6786665	NA	3	48748989	48996606	247617	0.901004	0.212817	0.968339	T	C	0.33499
rs12497850	rs4974082	rs58704026	3	48748989	48999323	250334	0.909485	0.214741	0.960005	A	G	0.340954
rs12497850	rs6446196	rs58079580,rs17389095	3	48748989	49004723	255734	0.901004	0.212817	0.968339	G	A	0.33499
rs12497850	rs6446198	rs61267374	3	48748989	49007638	258649	0.901004	0.212817	0.968339	A	T	0.33499
rs12497850	rs6768433	rs58488198	3	48748989	49013383	264394	0.901004	0.212817	0.968339	A	G	0.33499
rs12497850	rs7621015	NA	3	48748989	49016056	267067	0.901004	0.212817	0.968339	G	A	0.33499
rs12497850	rs4974091	rs9799217,rs56713095	3	48748989	49025101	276112	0.901004	0.212817	0.968339	C	A	0.33499
rs12497850	rs4974080	rs58879733,rs35756935	3	48748989	49030828	281839	0.896795	0.212475	0.963923	C	A	0.335984
rs12497850	rs4072859	NA	3	48748989	49032205	283216	0.896795	0.212475	0.963923	C	G	0.335984
rs12497850	rs6446205	rs60219996,rs59729197	3	48748989	49035211	286222	0.896795	0.212475	0.963923	A	G	0.335984
rs12497850	rs6414613	rs60311626	3	48748989	49035885	286896	0.896795	0.212475	0.963923	T	C	0.335984
rs12497850	rs6781790	rs57128724	3	48748989	49044767	295778	0.896795	0.212475	0.963923	T	C	0.335984
rs12497850	rs13316620	rs58169836	3	48748989	49045355	296366	0.89261	0.212133	0.959533	C	T	0.336978
rs12497850	rs8926	rs60608907,rs3183748,rs17341996,rs1127589	3	48748989	49052785	303796	0.871853	0.208562	0.963271	A	T	0.33002
rs12497850	rs6446218	rs9311436	3	48748989	49075513	326524	0.89261	0.212133	0.959533	T	A	0.336978
rs12497850	rs12637037	NA	3	48748989	49075988	326999	0.896795	0.212475	0.963923	G	C	0.335984
rs12497850	rs6795025	NA	3	48748989	49081247	332258	0.896795	0.212475	0.963923	C	T	0.335984
rs12497850	rs9846123	rs58566203,rs56912947,rs56555788	3	48748989	49088112	339123	0.896795	0.212475	0.963923	C	T	0.335984
rs12497850	rs7373790	NA	3	48748989	49090696	341707	0.896795	0.212475	0.963923	C	T	0.335984
rs12497850	rs9841640	NA	3	48748989	49096848	347859	0.896795	0.212475	0.963923	A	C	0.335984
rs12497850	rs12491743	NA	3	48748989	49097582	348593	0.896795	0.212475	0.963923	T	C	0.335984
rs12497850	rs6789285	NA	3	48748989	49097783	348794	0.892607	0.211823	0.963816	T	C	0.33499
rs12497850	rs7432989	rs59416883,rs35092325	3	48748989	49105136	356147	0.896795	0.212475	0.963923	G	A	0.335984
rs12497850	rs7615235	rs59789451	3	48748989	49109593	360604	0.896795	0.212475	0.963923	T	A	0.335984
rs12497850	rs7626445	rs17391660	3	48748989	49114544	365555	0.909485	0.214741	0.960005	T	C	0.340954
rs12497850	rs9840050	NA	3	48748989	49133310	384321	0.896795	0.212475	0.963923	G	A	0.335984
rs12497850	rs62262517	NA	3	48748989	49134914	385925	0.896795	0.212475	0.963923	G	T	0.335984
rs12497850	rs13064784	rs60286931	3	48748989	49135961	386972	0.89261	0.212133	0.959533	G	C	0.336978
rs12497850	rs4521268	rs57726247	3	48748989	49137904	388915	0.814979	0.200052	0.952663	T	G	0.32008
rs12497850	rs4513485	rs57381747	3	48748989	49139966	390977	0.839141	0.203655	0.95792	A	G	0.324056
rs12497850	rs3212	rs3185799,rs1128656	3	48748989	49145741	396752	0.823281	0.200736	0.961894	C	T	0.318091
rs12497850	rs4364202	rs59019836,rs4991878	3	48748989	49151001	402012	0.81931	0.200084	0.961774	G	A	0.317097
rs12497850	rs4279134	rs58602307,rs52806286	3	48748989	49156676	407687	0.823281	0.200736	0.961894	G	A	0.318091
rs12497850	rs6779394	rs59843499	3	48748989	49157771	408782	0.839141	0.203655	0.95792	A	G	0.324056
rs12497850	rs6770112	rs56755297	3	48748989	49174006	425017	0.835112	0.203003	0.95779	C	G	0.323062
rs12497850	rs6784111	rs58022752	3	48748989	49178846	429857	0.835112	0.203003	0.95779	C	T	0.323062
rs12497850	rs4955410	rs58929646	3	48748989	49181218	432229	0.835112	0.203003	0.95779	G	A	0.323062
rs12497850	rs12493001	rs60189602	3	48748989	49181885	432896	0.835112	0.203003	0.95779	G	A	0.323062
rs12497850	rs12636030	NA	3	48748989	49182237	433248	0.835112	0.203003	0.95779	G	A	0.323062
rs12497850	rs12487580	rs61329653	3	48748989	49182932	433943	0.835112	0.203003	0.95779	A	G	0.323062
rs12497850	rs36133651	rs62262524,rs56900016	3	48748989	49183955	434966	0.835112	0.203003	0.95779	A	C	0.323062
rs12497850	rs7632267	NA	3	48748989	49184664	435675	0.835112	0.203003	0.95779	A	G	0.323062
rs12497850	rs7645551	NA	3	48748989	49184795	435806	0.835112	0.203003	0.95779	T	A	0.323062
rs12497850	rs9683094	NA	3	48748989	49185392	436403	0.835112	0.203003	0.95779	G	A	0.323062
rs12497850	rs61583136	rs62262526	3	48748989	49189195	440206	0.835112	0.203003	0.95779	T	C	0.323062
rs1450522	rs35310734	NA	3	161077630	160943209	-134421	0.953691	0.207072	0.98116	T	G	0.304175
rs1450522	rs66508859	NA	3	161077630	160946351	-131279	0.953691	0.207072	0.98116	C	T	0.304175
rs1450522	rs73026974	NA	3	161077630	160963231	-114399	0.953691	0.207072	0.98116	A	C	0.304175
rs1450522	rs73026976	NA	3	161077630	160964271	-113359	0.953691	0.207072	0.98116	G	A	0.304175
rs1450522	rs4493447	NA	3	161077630	160966011	-111619	0.953691	0.207072	0.98116	C	T	0.304175
rs1450522	rs7647374	NA	3	161077630	160975576	-102054	0.953691	0.207072	0.98116	T	A	0.304175
rs1450522	rs7648279	NA	3	161077630	160979646	-97984	0.953691	0.207072	0.98116	G	A	0.304175
rs1450522	rs34972965	rs61069073	3	161077630	160984296	-93334	0.953691	0.207072	0.98116	G	A	0.304175
rs1450522	rs35462273	NA	3	161077630	160991877	-85753	0.953691	0.207072	0.98116	C	T	0.304175
rs1450522	rs34016896	NA	3	161077630	160992864	-84766	0.953691	0.207072	0.98116	C	T	0.304175
rs1450522	rs7630356	rs113745830,rs112049173	3	161077630	160998767	-78863	0.953691	0.207072	0.98116	C	G	0.304175
rs1450522	rs11711413	rs13090004	3	161077630	160998910	-78720	0.953691	0.207072	0.98116	C	G	0.304175
rs1450522	rs4856756	rs7373416	3	161077630	160999414	-78216	0.953691	0.207072	0.98116	G	A	0.304175
rs1450522	rs4856757	rs7375112	3	161077630	160999418	-78212	0.953691	0.207072	0.98116	A	T	0.304175
rs1450522	rs13059386	rs59896362,rs112101713	3	161077630	161000894	-76736	0.953691	0.207072	0.98116	A	G	0.304175
rs1450522	rs7610800	NA	3	161077630	161002582	-75048	0.953691	0.207072	0.98116	C	T	0.304175
rs1450522	rs4856769	rs7372357,rs17491471,rs112875243	3	161077630	161004549	-73081	0.949099	0.206382	0.981098	C	A	0.303181
rs1450522	rs1382429	rs58080467	3	161077630	161015153	-62477	0.953691	0.207072	0.98116	T	C	0.304175
rs1450522	rs7647118	NA	3	161077630	161016165	-61465	0.953691	0.207072	0.98116	T	C	0.304175
rs1450522	rs13062740	NA	3	161077630	161024208	-53422	0.953691	0.207072	0.98116	G	A	0.304175
rs1450522	rs1478566	NA	3	161077630	161030335	-47295	0.958296	0.207761	0.981221	A	T	0.305169
rs1450522	rs11715591	NA	3	161077630	161043137	-34493	0.958296	0.207761	0.981221	C	T	0.305169
rs1450522	rs16832082	NA	3	161077630	161043571	-34059	0.958296	0.207761	0.981221	A	G	0.305169
rs1450522	rs13073147	NA	3	161077630	161045237	-32393	0.953753	0.207457	0.976603	T	C	0.306163
rs1450522	rs11929238	NA	3	161077630	161045937	-31693	0.953753	0.207457	0.976603	A	T	0.306163
rs1450522	rs4856703	NA	3	161077630	161047720	-29910	0.958296	0.207761	0.981221	G	T	0.305169
rs1450522	rs11718905	NA	3	161077630	161051793	-25837	0.953691	0.207072	0.98116	G	A	0.304175
rs1450522	rs11711695	rs58004970	3	161077630	161057593	-20037	0.958296	0.207761	0.981221	A	G	0.305169
rs1450522	rs2100238	rs4464474,rs3937758	3	161077630	161058055	-19575	0.958296	0.207761	0.981221	T	A	0.305169
rs1450522	rs6780536	rs59449115	3	161077630	161058726	-18904	0.958296	0.207761	0.981221	T	C	0.305169
rs1450522	rs10513564	rs57076459	3	161077630	161059762	-17868	0.958296	0.207761	0.981221	A	G	0.305169
rs1450522	rs34771618	NA	3	161077630	161059795	-17835	0.958296	0.207761	0.981221	A	C	0.305169
rs1450522	rs34896809	NA	3	161077630	161059804	-17826	0.958296	0.207761	0.981221	C	T	0.305169
rs1450522	rs13059340	NA	3	161077630	161062631	-14999	0.958296	0.207761	0.981221	T	C	0.305169
rs1450522	rs6441374	rs60471492,rs59300730	3	161077630	161064540	-13090	0.879895	0.203906	1	A	T	0.333996
rs1450522	rs67460515	rs67460516	3	161077630	161068566	-9064	0.990702	0.211819	1	T	C	0.308151
rs1450522	rs9844862	rs61396916	3	161077630	161076188	-1442	0.864352	0.202688	1	G	A	0.337972
rs1450522	rs1450523	NA	3	161077630	161077270	-360	0.864352	0.202688	1	G	A	0.337972
rs1450522	rs1450522	rs61572393,rs386532382,rs118028976	3	161077630	161077630	0	1	1	1	A	G	0.306163
rs1450522	rs35100811	rs58228783	3	161077630	161084046	6416	1	0.212427	1	A	C	0.306163
rs1450522	rs60625846	NA	3	161077630	161084525	6895	0.864352	0.202688	1	G	T	0.337972
rs1450522	rs13084731	NA	3	161077630	161086020	8390	0.864352	0.202688	1	G	A	0.337972
rs1450522	rs13084746	NA	3	161077630	161086038	8408	0.864352	0.202688	1	G	A	0.337972
rs1450522	rs4856704	rs7375109	3	161077630	161087152	9522	0.967972	0.210297	1	C	T	0.313121
rs1450522	rs1376122	NA	3	161077630	161087857	10227	0.864352	0.202688	1	A	G	0.337972
rs1450522	rs2054710	NA	3	161077630	161090616	12986	0.986004	0.210743	0.995305	C	T	0.305169
rs1450522	rs1450521	rs58496621	3	161077630	161091237	13607	0.855105	0.201309	0.990221	C	A	0.335984
rs1450522	rs2122527	NA	3	161077630	161091636	14006	0.821482	0.19857	0.990087	G	A	0.34493
rs1450522	rs2404341	rs16832147	3	161077630	161092405	14775	0.990668	0.211048	1	T	C	0.304175
rs1450522	rs2404342	rs58391916	3	161077630	161092562	14932	0.990668	0.211048	1	C	T	0.304175
rs1450522	rs11710489	rs60417481	3	161077630	161093332	15702	0.990668	0.211048	1	G	A	0.304175
rs1450522	rs13076251	NA	3	161077630	161096848	19218	0.990668	0.211048	1	G	A	0.304175
rs10513789	rs9858038	rs60474841	3	182760073	182730291	-29782	0.987511	0.157689	0.993736	G	A	0.197813
rs10513789	rs9290750	rs57411026	3	182760073	182731890	-28183	1	0.158683	1	G	A	0.197813
rs10513789	rs9290751	rs74285551,rs56882955	3	182760073	182732230	-27843	1	0.158683	1	A	G	0.197813
rs10513789	rs13326155	rs57011335	3	182760073	182733713	-26360	0.934702	0.15652	1	G	T	0.208748
rs10513789	rs9879377	NA	3	182760073	182734481	-25592	1	0.158683	1	C	A	0.197813
rs10513789	rs2292056	NA	3	182760073	182735211	-24862	1	0.158683	1	T	G	0.197813
rs10513789	rs9877655	rs60434396	3	182760073	182739376	-20697	0.993743	0.157886	1	C	T	0.196819
rs10513789	rs34822404	rs74285552,rs61506017	3	182760073	182746208	-13865	1	0.158683	1	C	T	0.197813
rs10513789	rs10937108	rs74285553,rs61333231	3	182760073	182748495	-11578	1	0.158683	1	A	T	0.197813
rs10513789	rs10513789	rs57159169	3	182760073	182760073	0	1	1	1	T	G	0.197813
rs10513789	rs12637471	NA	3	182760073	182762437	2364	1	0.158683	1	G	A	0.197813
rs73038319	rs73032587	NA	3	18361759	18249906	-111853	0.935579	0.0288725	1	C	T	0.0318091
rs73038319	rs73034334	NA	3	18361759	18274236	-87523	0.96675	0.0289021	1	C	T	0.0308151
rs73038319	rs73034368	NA	3	18361759	18289067	-72692	0.96675	0.0289021	1	C	A	0.0308151
rs73038319	rs73038319	NA	3	18361759	18361759	0	1	1	1	A	C	0.0298211
rs873786	rs77060135	NA	4	925376	881327	-44049	0.879002	0.0820583	0.94289	A	G	0.0974155
rs873786	rs873786	rs386421707	4	925376	925376	0	1	1	1	C	T	0.0964215
rs873786	rs34884217	NA	4	925376	944210	18834	0.932715	0.0841423	0.965772	A	C	0.0964215
rs34025766	rs6817306	rs60305886	4	17968811	17868058	-100753	0.807547	0.0927022	0.989391	T	C	0.107356
rs34025766	rs7671110	NA	4	17968811	17874089	-94722	0.964357	0.108318	0.990906	C	T	0.125249
rs34025766	rs7663887	rs59808450,rs57823445	4	17968811	17902920	-65891	0.964357	0.108318	0.990906	C	A	0.125249
rs34025766	rs13138182	rs61419696	4	17968811	17908413	-60398	0.964357	0.108318	0.990906	A	G	0.125249
rs34025766	rs1472852	rs59182982	4	17968811	17910236	-58575	0.964357	0.108318	0.990906	C	A	0.125249
rs34025766	rs6813340	NA	4	17968811	17922866	-45945	0.964357	0.108318	0.990906	A	G	0.125249
rs34025766	rs11938781	rs59243574	4	17968811	17924734	-44077	0.812297	0.105789	0.972584	T	C	0.145129
rs34025766	rs71603389	NA	4	17968811	17925618	-43193	0.807882	0.0919612	1	C	T	0.105368
rs34025766	rs35622894	NA	4	17968811	17929747	-39064	0.807882	0.0919612	1	T	C	0.105368
rs34025766	rs13146142	NA	4	17968811	17931318	-37493	0.991059	0.11018	1	T	C	0.126243
rs34025766	rs73802707	NA	4	17968811	17932319	-36492	0.911378	0.103113	0.990452	C	T	0.119284
rs34025766	rs6854757	rs57210899	4	17968811	17932555	-36256	0.878182	0.108409	0.990914	A	G	0.140159
rs34025766	rs35654348	NA	4	17968811	17933639	-35172	0.807882	0.0919612	1	C	T	0.105368
rs34025766	rs6841793	NA	4	17968811	17933810	-35001	0.991059	0.11018	1	C	G	0.126243
rs34025766	rs6449345	NA	4	17968811	17934394	-34417	0.991059	0.11018	1	A	T	0.126243
rs34025766	rs6449346	NA	4	17968811	17934461	-34350	0.991059	0.11018	1	T	C	0.126243
rs34025766	rs13104111	NA	4	17968811	17935045	-33766	0.807882	0.0919612	1	C	G	0.105368
rs34025766	rs7663818	rs57445983	4	17968811	17936443	-32368	0.991059	0.11018	1	C	T	0.126243
rs34025766	rs7692995	rs59549414	4	17968811	17936634	-32177	0.991059	0.11018	1	T	C	0.126243
rs34025766	rs13119561	NA	4	17968811	17937361	-31450	0.807882	0.0919612	1	C	T	0.105368
rs34025766	rs34683079	NA	4	17968811	17939302	-29509	1	0.111047	1	T	C	0.127237
rs34025766	rs6840868	NA	4	17968811	17939331	-29480	1	0.111047	1	C	T	0.127237
rs34025766	rs6845118	rs59056693	4	17968811	17939740	-29071	1	0.111047	1	G	T	0.127237
rs34025766	rs12511600	rs60727560	4	17968811	17939921	-28890	1	0.111047	1	C	T	0.127237
rs34025766	rs71603391	NA	4	17968811	17940197	-28614	0.991118	0.110921	1	A	G	0.128231
rs34025766	rs71603392	NA	4	17968811	17940227	-28584	1	0.111047	1	T	C	0.127237
rs34025766	rs73098845	NA	4	17968811	17940718	-28093	1	0.111047	1	C	A	0.127237
rs34025766	rs35787083	NA	4	17968811	17941937	-26874	0.807882	0.0919612	1	A	G	0.105368
rs34025766	rs16896068	rs60725196	4	17968811	17944840	-23971	0.991118	0.110921	1	G	A	0.128231
rs34025766	rs35063089	NA	4	17968811	17947642	-21169	0.807882	0.0919612	1	C	A	0.105368
rs34025766	rs16896074	NA	4	17968811	17947873	-20938	1	0.111047	1	T	C	0.127237
rs34025766	rs12503997	rs60454617,rs60039525	4	17968811	17948089	-20722	1	0.111047	1	T	A	0.127237
rs34025766	rs12506752	rs60028472	4	17968811	17948352	-20459	1	0.111047	1	G	A	0.127237
rs34025766	rs11936915	rs57708217	4	17968811	17948497	-20314	1	0.111047	1	T	C	0.127237
rs34025766	rs11936911	rs60905846,rs57363746,rs111193845	4	17968811	17948668	-20143	1	0.111047	1	A	G	0.127237
rs34025766	rs6850259	rs59223001	4	17968811	17949607	-19204	1	0.111047	1	A	G	0.127237
rs34025766	rs34934312	NA	4	17968811	17950172	-18639	1	0.111047	1	T	A	0.127237
rs34025766	rs16896101	NA	4	17968811	17950626	-18185	1	0.111047	1	A	G	0.127237
rs34025766	rs16896113	NA	4	17968811	17950850	-17961	1	0.111047	1	T	C	0.127237
rs34025766	rs71603393	NA	4	17968811	17950968	-17843	0.807882	0.0919612	1	G	A	0.105368
rs34025766	rs7657678	NA	4	17968811	17951035	-17776	1	0.111047	1	A	G	0.127237
rs34025766	rs6843330	NA	4	17968811	17952056	-16755	1	0.111047	1	G	A	0.127237
rs34025766	rs6449349	rs60403177,rs57643993,rs56506794	4	17968811	17952609	-16202	1	0.111047	1	G	C	0.127237
rs34025766	rs7675806	rs58363751	4	17968811	17952959	-15852	1	0.111047	1	T	C	0.127237
rs34025766	rs16896128	rs61574143,rs61050594	4	17968811	17953590	-15221	1	0.111047	1	A	G	0.127237
rs34025766	rs112525610	NA	4	17968811	17954822	-13989	0.807882	0.0919612	1	A	G	0.105368
rs34025766	rs7660642	rs58924520	4	17968811	17956017	-12794	1	0.111047	1	T	C	0.127237
rs34025766	rs10446667	NA	4	17968811	17956657	-12154	0.807882	0.0919612	1	T	C	0.105368
rs34025766	rs4642247	NA	4	17968811	17957158	-11653	1	0.111047	1	G	A	0.127237
rs34025766	rs4057984	NA	4	17968811	17957200	-11611	1	0.111047	1	T	C	0.127237
rs34025766	rs7684221	rs59451123	4	17968811	17957354	-11457	1	0.111047	1	G	A	0.127237
rs34025766	rs7686082	rs60727773	4	17968811	17957576	-11235	1	0.111047	1	C	T	0.127237
rs34025766	rs7673321	NA	4	17968811	17957688	-11123	1	0.111047	1	T	A	0.127237
rs34025766	rs7690823	rs59347244	4	17968811	17957698	-11113	1	0.111047	1	C	T	0.127237
rs34025766	rs10446630	NA	4	17968811	17958690	-10121	1	0.111047	1	C	G	0.127237
rs34025766	rs13151431	NA	4	17968811	17959581	-9230	1	0.111047	1	C	A	0.127237
rs34025766	rs13105471	NA	4	17968811	17959776	-9035	1	0.111047	1	C	T	0.127237
rs34025766	rs11945359	rs57138400,rs56442503	4	17968811	17960008	-8803	1	0.111047	1	T	C	0.127237
rs34025766	rs11930366	NA	4	17968811	17960168	-8643	1	0.111047	1	G	A	0.127237
rs34025766	rs1876219	NA	4	17968811	17961415	-7396	1	0.111047	1	G	A	0.127237
rs34025766	rs7670435	NA	4	17968811	17962260	-6551	1	0.111047	1	G	A	0.127237
rs34025766	rs7695840	rs17307428	4	17968811	17962379	-6432	1	0.111047	1	A	G	0.127237
rs34025766	rs7677194	NA	4	17968811	17962684	-6127	0.807882	0.0919612	1	C	T	0.105368
rs34025766	rs16896155	rs57824832	4	17968811	17962935	-5876	1	0.111047	1	A	T	0.127237
rs34025766	rs74858697	NA	4	17968811	17963076	-5735	0.807882	0.0919612	1	T	C	0.105368
rs34025766	rs7662221	NA	4	17968811	17966468	-2343	1	0.111047	1	G	A	0.127237
rs34025766	rs7697634	NA	4	17968811	17966746	-2065	1	0.111047	1	T	C	0.127237
rs34025766	rs16896164	rs59345288	4	17968811	17967094	-1717	1	0.111047	1	T	C	0.127237
rs34025766	rs34588175	rs60846719	4	17968811	17967114	-1697	1	0.111047	1	G	A	0.127237
rs34025766	rs11933767	rs58107897	4	17968811	17967896	-915	1	0.111047	1	G	C	0.127237
rs34025766	rs34533436	NA	4	17968811	17967958	-853	0.807882	0.0919612	1	G	A	0.105368
rs34025766	rs34025766	NA	4	17968811	17968811	0	1	1	1	T	A	0.127237
rs34025766	rs74963873	NA	4	17968811	17970326	1515	0.807882	0.0919612	1	A	T	0.105368
rs34025766	rs6853216	rs57994055	4	17968811	17970655	1844	1	0.111047	1	C	T	0.127237
rs34025766	rs11933575	NA	4	17968811	17971138	2327	1	0.111047	1	A	G	0.127237
rs34025766	rs11930105	rs58774702	4	17968811	17972078	3267	1	0.111047	1	C	A	0.127237
rs34025766	rs7661129	rs57053599	4	17968811	17973171	4360	1	0.111047	1	G	C	0.127237
rs34025766	rs7661148	NA	4	17968811	17973217	4406	0.807882	0.0919612	1	G	A	0.105368
rs34025766	rs11938188	rs56882954	4	17968811	17973698	4887	1	0.111047	1	T	C	0.127237
rs34025766	rs16896182	rs61680309	4	17968811	17973899	5088	1	0.111047	1	C	G	0.127237
rs34025766	rs13144742	rs59910799	4	17968811	17974181	5370	1	0.111047	1	A	G	0.127237
rs34025766	rs12500636	rs57449329	4	17968811	17974883	6072	1	0.111047	1	T	G	0.127237
rs34025766	rs12511456	NA	4	17968811	17975603	6792	1	0.111047	1	C	T	0.127237
rs34025766	rs12501035	NA	4	17968811	17976326	7515	1	0.111047	1	A	G	0.127237
rs34025766	rs13127416	rs61345349	4	17968811	17976779	7968	1	0.111047	1	A	G	0.127237
rs34025766	rs13152352	rs60248174	4	17968811	17976846	8035	1	0.111047	1	C	A	0.127237
rs34025766	rs6449350	rs59687740	4	17968811	17977535	8724	1	0.111047	1	A	C	0.127237
rs34025766	rs13102976	rs60818392	4	17968811	17979829	11018	0.807882	0.0919612	1	T	C	0.105368
rs34025766	rs34156351	rs57622586	4	17968811	17983055	14244	1	0.111047	1	G	A	0.127237
rs34025766	rs6839954	rs56936063	4	17968811	17984129	15318	1	0.111047	1	T	G	0.127237
rs34025766	rs6840334	rs78707493,rs112570121	4	17968811	17984277	15466	1	0.111047	1	T	C	0.127237
rs34025766	rs6835186	NA	4	17968811	17984316	15505	1	0.111047	1	A	C	0.127237
rs34025766	rs6810665	NA	4	17968811	17984462	15651	1	0.111047	1	C	A	0.127237
rs34025766	rs35338009	rs112636358,rs112225833	4	17968811	17984842	16031	1	0.111047	1	G	T	0.127237
rs34025766	rs35565383	rs74884822	4	17968811	17984874	16063	1	0.111047	1	C	G	0.127237
rs34025766	rs67113817	rs67113818	4	17968811	17985189	16378	1	0.111047	1	T	C	0.127237
rs34025766	rs35210497	NA	4	17968811	17985374	16563	1	0.111047	1	T	C	0.127237
rs34025766	rs1987068	rs4461520	4	17968811	17986522	17711	1	0.111047	1	C	T	0.127237
rs34025766	rs1987069	rs4582147	4	17968811	17986673	17862	0.807882	0.0919612	1	G	A	0.105368
rs34025766	rs35317957	NA	4	17968811	17986863	18052	1	0.111047	1	T	C	0.127237
rs34025766	rs7668933	rs61620969,rs60849013	4	17968811	17988141	19330	1	0.111047	1	A	G	0.127237
rs34025766	rs35348660	NA	4	17968811	17988635	19824	1	0.111047	1	T	A	0.127237
rs34025766	rs13132994	rs16896203	4	17968811	17990181	21370	1	0.111047	1	A	G	0.127237
rs34025766	rs67978911	rs67978912	4	17968811	17991423	22612	1	0.111047	1	C	T	0.127237
rs34025766	rs13151620	NA	4	17968811	17991679	22868	0.807882	0.0919612	1	T	C	0.105368
rs34025766	rs16896210	NA	4	17968811	17992332	23521	1	0.111047	1	A	G	0.127237
rs34025766	rs35362908	NA	4	17968811	17994298	25487	0.807882	0.0919612	1	T	C	0.105368
rs34025766	rs16896213	rs58446874	4	17968811	17994661	25850	1	0.111047	1	C	G	0.127237
rs34025766	rs34358941	rs57708782	4	17968811	17995047	26236	1	0.111047	1	T	C	0.127237
rs34025766	rs16896215	NA	4	17968811	17995312	26501	1	0.111047	1	T	C	0.127237
rs34025766	rs6843651	NA	4	17968811	17995500	26689	1	0.111047	1	T	C	0.127237
rs34025766	rs6824748	NA	4	17968811	17997066	28255	1	0.111047	1	G	A	0.127237
rs34025766	rs12513171	NA	4	17968811	17997541	28730	0.982373	0.110794	1	T	C	0.129225
rs34025766	rs13125804	NA	4	17968811	17998043	29232	0.807882	0.0919612	1	C	T	0.105368
rs34025766	rs16896229	NA	4	17968811	18002583	33772	0.807882	0.0919612	1	C	T	0.105368
rs34025766	rs16896236	rs57306621	4	17968811	18003812	35001	1	0.111047	1	T	C	0.127237
rs34025766	rs13116230	rs57611487	4	17968811	18004014	35203	0.807882	0.0919612	1	G	A	0.105368
rs34025766	rs6821168	NA	4	17968811	18005019	36208	1	0.111047	1	A	C	0.127237
rs34025766	rs9647448	NA	4	17968811	18005250	36439	0.807882	0.0919612	1	C	A	0.105368
rs34025766	rs16896245	rs57194215	4	17968811	18005608	36797	1	0.111047	1	C	T	0.127237
rs34025766	rs35613046	rs60142935	4	17968811	18005966	37155	1	0.111047	1	A	G	0.127237
rs34025766	rs6828122	rs59653560	4	17968811	18006052	37241	1	0.111047	1	A	G	0.127237
rs34025766	rs6850306	NA	4	17968811	18006089	37278	0.807882	0.0919612	1	G	A	0.105368
rs34025766	rs12513324	rs113819842	4	17968811	18006951	38140	1	0.111047	1	C	T	0.127237
rs34025766	rs2085683	rs57417749,rs4580646	4	17968811	18007435	38624	1	0.111047	1	C	G	0.127237
rs34025766	rs9647449	rs60245183	4	17968811	18007556	38745	0.807882	0.0919612	1	C	T	0.105368
rs34025766	rs6842114	NA	4	17968811	18008199	39388	1	0.111047	1	A	C	0.127237
rs34025766	rs71603395	NA	4	17968811	18008700	39889	0.807882	0.0919612	1	T	C	0.105368
rs34025766	rs6849629	rs61255803	4	17968811	18009488	40677	1	0.111047	1	A	G	0.127237
rs34025766	rs6811842	NA	4	17968811	18009798	40987	1	0.111047	1	T	A	0.127237
rs34025766	rs16896261	rs58393834	4	17968811	18011202	42391	0.807882	0.0919612	1	A	G	0.105368
rs34025766	rs16896271	rs59268164	4	17968811	18012454	43643	1	0.111047	1	T	C	0.127237
rs34025766	rs34497096	NA	4	17968811	18013639	44828	0.807882	0.0919612	1	T	C	0.105368
rs34025766	rs12506047	rs66525505	4	17968811	18016192	47381	1	0.111047	1	A	G	0.127237
rs34025766	rs10516315	NA	4	17968811	18016877	48066	1	0.111047	1	A	G	0.127237
rs34025766	rs6830062	rs59432467	4	17968811	18017730	48919	1	0.111047	1	T	C	0.127237
rs34025766	rs35081654	rs61144008	4	17968811	18017938	49127	1	0.111047	1	A	T	0.127237
rs34025766	rs6831102	rs59963950	4	17968811	18018236	49425	1	0.111047	1	T	C	0.127237
rs34025766	rs1585334	rs4639065,rs16896300	4	17968811	18018944	50133	1	0.111047	1	C	T	0.127237
rs34025766	rs1585333	NA	4	17968811	18019025	50214	1	0.111047	1	T	C	0.127237
rs34025766	rs7698271	NA	4	17968811	18019413	50602	1	0.111047	1	C	T	0.127237
rs34025766	rs7698644	NA	4	17968811	18019572	50761	1	0.111047	1	C	T	0.127237
rs34025766	rs13112545	NA	4	17968811	18020822	52011	0.807882	0.0919612	1	C	T	0.105368
rs34025766	rs73100947	NA	4	17968811	18021307	52496	1	0.111047	1	C	T	0.127237
rs34025766	rs7665075	NA	4	17968811	18021371	52560	0.807882	0.0919612	1	C	T	0.105368
rs34025766	rs71603397	NA	4	17968811	18021770	52959	0.807882	0.0919612	1	C	A	0.105368
rs34025766	rs7659195	NA	4	17968811	18022692	53881	1	0.111047	1	T	C	0.127237
rs34025766	rs71603398	NA	4	17968811	18023845	55034	0.807882	0.0919612	1	G	A	0.105368
rs34025766	rs1380295	NA	4	17968811	18024031	55220	0.807882	0.0919612	1	C	G	0.105368
rs34025766	rs1380294	NA	4	17968811	18024121	55310	1	0.111047	1	C	T	0.127237
rs34025766	rs7668417	rs58595256	4	17968811	18025029	56218	1	0.111047	1	G	A	0.127237
rs34025766	rs2125654	rs59794372,rs59520900,rs56442116	4	17968811	18025368	56557	1	0.111047	1	T	A	0.127237
rs34025766	rs1380293	NA	4	17968811	18027235	58424	1	0.111047	1	T	C	0.127237
rs34025766	rs112675878	NA	4	17968811	18027696	58885	0.807882	0.0919612	1	G	A	0.105368
rs34025766	rs7694606	rs60024957	4	17968811	18028987	60176	1	0.111047	1	G	A	0.127237
rs34025766	rs7694806	rs61324337,rs59321444,rs56417321	4	17968811	18029100	60289	1	0.111047	1	G	A	0.127237
rs34025766	rs13123703	NA	4	17968811	18029165	60354	0.807882	0.0919612	1	A	G	0.105368
rs34025766	rs7696532	rs61212762	4	17968811	18029299	60488	1	0.111047	1	C	T	0.127237
rs34025766	rs13136833	NA	4	17968811	18030282	61471	0.807882	0.0919612	1	T	C	0.105368
rs34025766	rs16896312	rs58046562	4	17968811	18030853	62042	1	0.111047	1	C	T	0.127237
rs34025766	rs34209421	NA	4	17968811	18031110	62299	0.807882	0.0919612	1	C	G	0.105368
rs34025766	rs68052007	rs68052008	4	17968811	18032146	63335	0.807882	0.0919612	1	G	A	0.105368
rs34025766	rs71603399	NA	4	17968811	18032419	63608	0.807882	0.0919612	1	G	A	0.105368
rs34025766	rs9942171	rs386422219	4	17968811	18032487	63676	0.807882	0.0919612	1	G	A	0.105368
rs34025766	rs71603400	NA	4	17968811	18032493	63682	0.807882	0.0919612	1	G	A	0.105368
rs34025766	rs6449353	NA	4	17968811	18033488	64677	1	0.111047	1	T	C	0.127237
rs34025766	rs2061455	rs59300415,rs386555757	4	17968811	18035250	66439	0.965279	0.110542	1	A	G	0.131213
rs13117519	rs940634	rs58026880,rs56553545	4	114369065	114359899	-9166	0.886696	0.136218	0.951401	C	T	0.173956
rs13117519	rs13117519	NA	4	114369065	114369065	0	1	1	1	C	T	0.176938
rs62333164	rs7434295	rs60973424	4	170583157	170563946	-19211	0.892197	-0.208261	-0.985883	T	C	0.319085
rs62333164	rs13136720	NA	4	170583157	170565154	-18003	0.887855	-0.207925	-0.981236	T	G	0.32008
rs62333164	rs10866341	rs60171670	4	170583157	170568789	-14368	0.88354	-0.207589	-0.976617	G	A	0.321074
rs62333164	rs6857404	NA	4	170583157	170569172	-13985	0.887855	-0.207925	-0.981236	T	C	0.32008
rs62333164	rs6839362	rs58495350,rs52789324	4	170583157	170569481	-13676	0.879252	-0.207253	-0.972028	T	A	0.322068
rs62333164	rs62333164	NA	4	170583157	170583157	0	1	1	1	G	A	0.337972
rs62333164	rs2013478	NA	4	170583157	170602223	19066	0.986789	0.222739	1	C	T	0.340954
rs62333164	rs72696649	NA	4	170583157	170633020	49863	0.87568	0.212702	0.986174	T	A	0.361829
rs6854006	rs1946959	rs58342188,rs57273964	4	77198054	77196677	-1377	1	0.237826	1	G	A	0.389662
rs6854006	rs28689064	NA	4	77198054	77197396	-658	1	0.237826	1	C	T	0.389662
rs6854006	rs28636815	NA	4	77198054	77197397	-657	1	0.237826	1	A	G	0.389662
rs6854006	rs28507491	NA	4	77198054	77197651	-403	1	0.237826	1	G	A	0.389662
rs6854006	rs28578510	NA	4	77198054	77197674	-380	1	0.237826	1	C	T	0.389662
rs6854006	rs6854006	NA	4	77198054	77198054	0	1	1	1	C	T	0.389662
rs6854006	rs6858114	NA	4	77198054	77198465	411	1	0.237826	1	G	A	0.389662
rs6854006	rs6858344	NA	4	77198054	77198566	512	1	0.237826	1	G	A	0.389662
rs6854006	rs6811535	NA	4	77198054	77198637	583	1	0.237826	1	C	T	0.389662
rs6854006	rs6812193	rs59511553	4	77198054	77198986	932	1	0.237826	1	C	T	0.389662
rs6854006	rs28628748	NA	4	77198054	77199913	1859	1	0.237826	1	G	A	0.389662
rs4698412	rs34559912	rs59862226	4	15737348	15730146	-7202	0.97198	0.242786	0.991878	T	G	0.437376
rs4698412	rs4389574	NA	4	15737348	15730398	-6950	0.968025	0.24223	0.991859	G	A	0.436382
rs4698412	rs11724635	NA	4	15737348	15737101	-247	1	0.246443	1	A	C	0.440358
rs4698412	rs4698412	rs58032315	4	15737348	15737348	0	1	1	1	A	G	0.440358
rs4698412	rs4698413	rs58136205	4	15737348	15737882	534	0.987964	0.244774	1	T	C	0.437376
rs356182	rs356182	rs58193628	4	90626111	90626111	0	1	1	1	A	G	0.361829
rs5019538	rs356180	rs59509819	4	90636630	90628127	-8503	0.859786	0.202444	0.939998	G	A	0.32505
rs5019538	rs356177	rs919566,rs60345723	4	90636630	90630675	-5955	0.936843	0.209233	0.981351	A	C	0.313121
rs5019538	rs356176	rs919567,rs59999745	4	90636630	90630801	-5829	0.848216	0.205534	1	C	G	0.355865
rs5019538	rs356175	rs919568,rs56837437	4	90636630	90630814	-5816	0.848216	0.205534	1	T	C	0.355865
rs5019538	rs356174	rs57970271	4	90636630	90630901	-5729	0.848216	0.205534	1	T	G	0.355865
rs5019538	rs356173	rs60979160,rs56589241	4	90636630	90631716	-4914	0.848216	0.205534	1	A	G	0.355865
rs5019538	rs356172	rs57098858	4	90636630	90631986	-4644	0.848216	0.205534	1	T	C	0.355865
rs5019538	rs356171	rs60383084	4	90636630	90632023	-4607	0.848216	0.205534	1	T	C	0.355865
rs5019538	rs356170	rs59242269,rs56588589	4	90636630	90632276	-4354	0.981925	0.216001	1	C	G	0.323062
rs5019538	rs356169	rs60338236	4	90636630	90632768	-3862	0.848216	0.205534	1	T	G	0.355865
rs5019538	rs2572322	rs60590845	4	90636630	90634546	-2084	0.977357	0.215324	0.995405	C	G	0.322068
rs5019538	rs2572323	rs57056412	4	90636630	90634552	-2078	0.977357	0.215324	0.995405	G	A	0.322068
rs5019538	rs6825421	NA	4	90636630	90634806	-1824	0.981925	0.216001	1	A	T	0.323062
rs5019538	rs6848708	NA	4	90636630	90634828	-1802	0.981925	0.216001	1	T	G	0.323062
rs5019538	rs181489	NA	4	90636630	90635020	-1610	0.977357	0.215324	0.995405	C	T	0.322068
rs5019538	rs181490	NA	4	90636630	90635033	-1597	0.981925	0.216001	1	G	A	0.323062
rs5019538	rs356206	NA	4	90636630	90635049	-1581	0.977357	0.215324	0.995405	C	T	0.322068
rs5019538	rs356207	NA	4	90636630	90635407	-1223	0.981925	0.216001	1	T	C	0.323062
rs5019538	rs356208	NA	4	90636630	90635453	-1177	0.981925	0.216001	1	T	A	0.323062
rs5019538	rs168551	rs5860176,rs55917772,rs36207205,rs34304369	4	90636630	90635576	-1054	0.884438	0.20111	0.980612	T	G	0.301193
rs5019538	rs356210	rs61094920,rs52829506	4	90636630	90636193	-437	0.981925	0.216001	1	C	T	0.323062
rs5019538	rs356212	NA	4	90636630	90636472	-158	0.981925	0.216001	1	G	A	0.323062
rs5019538	rs356213	NA	4	90636630	90636489	-141	0.981925	0.216001	1	T	G	0.323062
rs5019538	rs356214	NA	4	90636630	90636541	-89	0.981925	0.216001	1	T	C	0.323062
rs5019538	rs4437213	rs58164667	4	90636630	90636629	-1	1	0.21727	1	A	T	0.319085
rs5019538	rs5019538	rs78027184,rs60718760,rs34054465	4	90636630	90636630	0	1	1	1	A	G	0.319085
rs5019538	rs356216	NA	4	90636630	90636708	78	0.990906	0.216636	1	C	T	0.321074
rs5019538	rs356217	rs59330827	4	90636630	90636803	173	0.981925	0.216001	1	T	G	0.323062
rs5019538	rs356218	NA	4	90636630	90637010	380	0.833665	0.204265	1	G	A	0.359841
rs5019538	rs356222	rs58116722,rs17794903,rs1367541	4	90636630	90643123	6493	0.932398	0.208915	0.976762	T	C	0.314115
rs5019538	rs168552	rs58962435,rs17794921	4	90636630	90643144	6514	0.932398	0.208915	0.976762	T	C	0.314115
rs5019538	rs356224	NA	4	90636630	90643623	6993	0.927962	0.208239	0.976689	G	A	0.313121
rs5019538	rs356166	NA	4	90636630	90649290	12660	0.932398	0.208915	0.976762	G	C	0.314115
rs5019538	rs356205	rs61551148	4	90636630	90657186	20556	0.932398	0.208915	0.976762	T	C	0.314115
rs5019538	rs356202	NA	4	90636630	90666291	29661	0.93243	0.209275	0.97229	A	G	0.316103
rs5019538	rs2736991	NA	4	90636630	90671670	35040	0.932398	0.208915	0.976762	T	A	0.314115
rs5019538	rs11097231	NA	4	90636630	90677148	40518	0.919129	0.206885	0.97654	C	T	0.311133
rs5019538	rs2572324	rs17180918	4	90636630	90678798	42168	0.932398	0.208915	0.976762	A	G	0.314115
rs6825004	rs6825004	rs56452580	4	77110365	77110365	0	1	1	1	C	G	0.310139
rs6825004	rs12512579	NA	4	77110365	77111032	667	0.995369	0.213645	1	C	T	0.311133
rs4101061	rs4101061	rs9760495,rs58628370,rs4544734,rs17297779,rs11533839,rs11097289	4	77147969	77147969	0	1	1	1	A	G	0.281312
rs4101061	rs2174921	rs4371637,rs17292293	4	77147969	77148055	86	0.985405	-0.201337	-1	C	G	0.284294
rs4101061	rs4530661	rs56020420	4	77147969	77149335	1366	0.985405	-0.201337	-1	C	A	0.284294
rs4101061	rs1441904	rs60857589,rs52810682	4	77147969	77151880	3911	1	0.202176	1	A	G	0.281312
rs4101061	rs4859435	rs7376097,rs57637859,rs10389316	4	77147969	77152816	4847	1	0.202176	1	C	T	0.281312
rs34311866	rs34311866	NA	4	951947	951947	0	1	1	1	T	C	0.186879
rs11950533	rs56308774	rs58019402	5	134199105	133907554	-291551	0.895733	0.113701	0.966212	C	G	0.142147
rs11950533	rs72798695	NA	5	134199105	133915761	-283344	0.813098	0.104403	0.929222	G	A	0.130219
rs11950533	rs142844903	NA	5	134199105	133916150	-282955	0.927331	0.11569	0.983106	C	T	0.142147
rs11950533	rs11950943	rs58133569,rs57405970,rs56554204	5	134199105	133916719	-282386	0.927331	0.11569	0.983106	A	T	0.142147
rs11950533	rs11960171	NA	5	134199105	133919354	-279751	0.843637	0.104949	0.963496	G	A	0.126243
rs11950533	rs58871736	NA	5	134199105	133920052	-279053	0.843637	0.104949	0.963496	G	A	0.126243
rs11950533	rs77750312	NA	5	134199105	133920206	-278899	0.95859	0.116235	0.983184	G	T	0.138171
rs11950533	rs59581994	NA	5	134199105	133920678	-278427	0.86978	0.114599	0.982948	G	C	0.150099
rs11950533	rs78405587	NA	5	134199105	133920817	-278288	0.95859	0.116235	0.983184	A	G	0.138171
rs11950533	rs58746189	NA	5	134199105	133920854	-278251	0.86978	0.114599	0.982948	T	C	0.150099
rs11950533	rs61465879	NA	5	134199105	133921081	-278024	0.86978	0.114599	0.982948	A	T	0.150099
rs11950533	rs883063	rs58250344,rs386619255	5	134199105	133921811	-277294	0.878067	0.115456	0.991464	T	C	0.151093
rs11950533	rs12652490	rs41564674	5	134199105	133921925	-277180	0.859694	0.105943	0.972622	G	A	0.126243
rs11950533	rs1867518	NA	5	134199105	133922285	-276820	0.878067	0.115456	0.991464	T	C	0.151093
rs11950533	rs17167630	NA	5	134199105	133922901	-276204	0.878067	0.115456	0.991464	T	C	0.151093
rs11950533	rs12655863	NA	5	134199105	133923910	-275195	0.966956	0.117093	0.991582	T	G	0.139165
rs11950533	rs77949585	NA	5	134199105	133924478	-274627	0.966956	0.117093	0.991582	T	C	0.139165
rs11950533	rs58249753	NA	5	134199105	133925276	-273829	0.878067	0.115456	0.991464	A	T	0.151093
rs11950533	rs141776401	NA	5	134199105	133925785	-273320	0.966956	0.117093	0.991582	C	T	0.139165
rs11950533	rs73295427	NA	5	134199105	133926501	-272604	0.878067	0.115456	0.991464	A	G	0.151093
rs11950533	rs58323985	NA	5	134199105	133926593	-272512	0.878067	0.115456	0.991464	T	C	0.151093
rs11950533	rs111722920	NA	5	134199105	133929998	-269107	0.878067	0.115456	0.991464	T	C	0.151093
rs11950533	rs113661575	NA	5	134199105	133930157	-268948	0.871288	0.11532	0.991454	G	C	0.152087
rs11950533	rs17167632	rs60342007	5	134199105	133930528	-268577	0.966956	0.117093	0.991582	G	A	0.139165
rs11950533	rs79916444	NA	5	134199105	133931864	-267241	0.966956	0.117093	0.991582	T	A	0.139165
rs11950533	rs144846939	NA	5	134199105	133932165	-266940	0.966956	0.117093	0.991582	G	A	0.139165
rs11950533	rs6873536	NA	5	134199105	133934227	-264878	0.878067	0.115456	0.991464	T	C	0.151093
rs11950533	rs142547906	NA	5	134199105	133936194	-262911	0.966956	0.117093	0.991582	G	A	0.139165
rs11950533	rs7712535	NA	5	134199105	133939357	-259748	0.878067	0.115456	0.991464	T	C	0.151093
rs11950533	rs10515464	NA	5	134199105	133939541	-259564	0.966956	0.117093	0.991582	T	A	0.139165
rs11950533	rs7728741	NA	5	134199105	133942492	-256613	0.878067	0.115456	0.991464	T	C	0.151093
rs11950533	rs2305049	rs57310087	5	134199105	133943937	-255168	0.878067	0.115456	0.991464	G	T	0.151093
rs11950533	rs11948613	rs61356265,rs59173299,rs56472787	5	134199105	133947011	-252094	0.966956	0.117093	0.991582	T	C	0.139165
rs11950533	rs12655433	NA	5	134199105	133979933	-219172	0.967353	0.117814	1	A	G	0.141153
rs11950533	rs60632842	NA	5	134199105	133983326	-215779	0.878067	0.115456	0.991464	A	T	0.151093
rs11950533	rs12654944	NA	5	134199105	134036784	-162321	0.917052	0.111947	0.974053	G	A	0.133201
rs11950533	rs79082746	NA	5	134199105	134052008	-147097	0.909085	0.11181	0.96566	A	C	0.134195
rs11950533	rs58218430	NA	5	134199105	134070027	-129078	0.917052	0.111947	0.974053	C	T	0.133201
rs11950533	rs12657663	rs52822059	5	134199105	134076812	-122293	0.917052	0.111947	0.974053	G	A	0.133201
rs11950533	rs79706599	NA	5	134199105	134077442	-121663	0.917052	0.111947	0.974053	C	A	0.133201
rs11950533	rs76945664	NA	5	134199105	134079281	-119824	0.917052	0.111947	0.974053	G	A	0.133201
rs11950533	rs60191893	NA	5	134199105	134080856	-118249	0.917052	0.111947	0.974053	G	A	0.133201
rs11950533	rs145506998	NA	5	134199105	134084999	-114106	0.966956	0.117093	0.991582	C	T	0.139165
rs11950533	rs11956597	rs60117080	5	134199105	134098758	-100347	0.983443	0.118087	1	A	T	0.139165
rs11950533	rs78041634	NA	5	134199105	134103063	-96042	0.991662	0.118223	1	C	T	0.138171
rs11950533	rs254710	NA	5	134199105	134112475	-86630	0.914437	0.116859	1	C	T	0.148111
rs11950533	rs11242227	NA	5	134199105	134135076	-64029	0.991662	0.118223	1	A	G	0.138171
rs11950533	rs116460028	rs117359850	5	134199105	134135533	-63572	0.991662	0.118223	1	G	A	0.138171
rs11950533	rs2108665	rs61403596,rs3948447,rs17516417	5	134199105	134136333	-62772	0.983274	0.117365	0.991602	C	T	0.137177
rs11950533	rs11955140	rs59671243	5	134199105	134160040	-39065	0.991662	0.118223	1	T	C	0.138171
rs11950533	rs12658868	rs60114333	5	134199105	134160995	-38110	0.991662	0.118223	1	A	G	0.138171
rs11950533	rs34765815	NA	5	134199105	134178994	-20111	0.983443	0.118087	1	T	G	0.139165
rs11950533	rs3748044	NA	5	134199105	134180945	-18160	0.983443	0.118087	1	G	C	0.139165
rs11950533	rs11950533	NA	5	134199105	134199105	0	1	1	1	C	A	0.137177
rs26431	rs6860588	rs59248954	5	102365794	102280302	-85492	0.801795	-0.182752	-0.910824	C	T	0.289264
rs26431	rs1898672	rs60166100,rs3822615	5	102365794	102293853	-71941	0.805906	-0.183033	-0.910949	A	T	0.28827
rs26431	rs3776870	rs116883044	5	102365794	102295070	-70724	0.805906	-0.183033	-0.910949	G	A	0.28827
rs26431	rs10515337	rs57736920,rs56476918	5	102365794	102301368	-64426	0.805906	-0.183033	-0.910949	T	C	0.28827
rs26431	rs17154889	rs60000507	5	102365794	102305065	-60729	0.805419	-0.1826	-0.906263	C	A	0.286282
rs26431	rs62362521	NA	5	102365794	102306061	-59733	0.860179	-0.189863	-0.950249	G	A	0.292247
rs26431	rs12652973	rs59873050	5	102365794	102306322	-59472	0.860179	-0.189863	-0.950249	G	A	0.292247
rs26431	rs66730942	rs66730943	5	102365794	102306779	-59015	0.860179	-0.189863	-0.950249	G	C	0.292247
rs26431	rs6880911	NA	5	102365794	102307471	-58323	0.864932	-0.190576	-0.955161	T	C	0.293241
rs26431	rs6881225	NA	5	102365794	102307592	-58202	0.864932	-0.190576	-0.955161	T	C	0.293241
rs26431	rs62362523	NA	5	102365794	102313683	-52111	0.860179	-0.189863	-0.950249	C	T	0.292247
rs26431	rs6889592	NA	5	102365794	102313939	-51855	0.826999	-0.187618	-0.949684	G	A	0.300199
rs26431	rs6879788	NA	5	102365794	102314057	-51737	0.831732	-0.188331	-0.954651	T	C	0.301193
rs26431	rs62362524	NA	5	102365794	102314227	-51567	0.860179	-0.189863	-0.950249	G	T	0.292247
rs26431	rs17154893	NA	5	102365794	102316606	-49188	0.831732	-0.188331	-0.954651	G	A	0.301193
rs26431	rs6596529	rs58065699	5	102365794	102317042	-48752	0.831732	-0.188331	-0.954651	C	T	0.301193
rs26431	rs10515341	rs59922655	5	102365794	102317117	-48677	0.860179	-0.189863	-0.950249	G	A	0.292247
rs26431	rs10463990	NA	5	102365794	102317418	-48376	0.860179	-0.189863	-0.950249	G	A	0.292247
rs26431	rs10463554	NA	5	102365794	102318974	-46820	0.831732	-0.188331	-0.954651	T	C	0.301193
rs26431	rs10463555	NA	5	102365794	102319037	-46757	0.831732	-0.188331	-0.954651	A	C	0.301193
rs26431	rs56372231	rs62362540,rs57565156	5	102365794	102321905	-43889	0.826999	-0.187618	-0.949684	C	T	0.300199
rs26431	rs62362541	NA	5	102365794	102322448	-43346	0.860179	-0.189863	-0.950249	G	A	0.292247
rs26431	rs11242483	rs58901809	5	102365794	102323766	-42028	0.826999	-0.187618	-0.949684	C	T	0.300199
rs26431	rs72785712	NA	5	102365794	102324397	-41397	0.860179	-0.189863	-0.950249	A	G	0.292247
rs26431	rs12656131	NA	5	102365794	102325878	-39916	0.835785	-0.188612	-0.954716	A	G	0.300199
rs26431	rs11955683	rs60056037	5	102365794	102326696	-39098	0.835785	-0.188612	-0.954716	A	G	0.300199
rs26431	rs7709726	rs61698115,rs56599726	5	102365794	102327463	-38331	0.864932	-0.190576	-0.955161	C	T	0.293241
rs26431	rs3776864	NA	5	102365794	102327868	-37926	0.835785	-0.188612	-0.954716	A	C	0.300199
rs26431	rs3776863	NA	5	102365794	102327869	-37925	0.86921	-0.190857	-0.955224	G	C	0.292247
rs26431	rs17154913	NA	5	102365794	102328490	-37304	0.873979	-0.19157	-0.960143	C	G	0.293241
rs26431	rs7714539	NA	5	102365794	102328878	-36916	0.86921	-0.190857	-0.955224	G	A	0.292247
rs26431	rs60633061	rs62362543	5	102365794	102330049	-35745	0.86921	-0.190857	-0.955224	C	T	0.292247
rs26431	rs11949145	NA	5	102365794	102330256	-35538	0.835785	-0.188612	-0.954716	G	T	0.300199
rs26431	rs3776862	rs57364449	5	102365794	102331721	-34073	0.835785	-0.188612	-0.954716	G	A	0.300199
rs26431	rs62362544	NA	5	102365794	102334247	-31547	0.873979	-0.19157	-0.960143	C	T	0.293241
rs26431	rs1593842	NA	5	102365794	102334722	-31072	0.840535	-0.189325	-0.95969	A	C	0.301193
rs26431	rs12659870	NA	5	102365794	102336571	-29223	0.840535	-0.189325	-0.95969	T	C	0.301193
rs26431	rs55652053	NA	5	102365794	102337170	-28624	0.86921	-0.190857	-0.955224	T	A	0.292247
rs26431	rs1552916	NA	5	102365794	102337740	-28054	0.840535	-0.189325	-0.95969	A	G	0.301193
rs26431	rs13340364	rs57227062	5	102365794	102339110	-26684	0.909055	-0.193382	-0.955783	G	A	0.2833
rs26431	rs13340345	rs59535531	5	102365794	102339222	-26572	0.909055	-0.193382	-0.955783	T	A	0.2833
rs26431	rs3756582	rs58424364	5	102365794	102339552	-26242	0.946648	-0.195627	-0.98994	G	C	0.275348
rs26431	rs45518833	NA	5	102365794	102342990	-22804	0.95144	-0.196341	-0.989976	T	C	0.276342
rs26431	rs2230457	rs2277024,rs17851622,rs17154927,rs118170528,rs11544128	5	102365794	102345546	-20248	0.95144	-0.196341	-0.989976	A	C	0.276342
rs26431	rs1826673	NA	5	102365794	102345916	-19878	0.95144	-0.196341	-0.989976	G	A	0.276342
rs26431	rs62362545	NA	5	102365794	102347452	-18342	0.95144	-0.196341	-0.989976	A	G	0.276342
rs26431	rs73179850	NA	5	102365794	102348577	-17217	0.946648	-0.195627	-0.98994	T	A	0.275348
rs26431	rs3776861	rs59846609	5	102365794	102349662	-16132	0.95144	-0.196341	-0.989976	A	C	0.276342
rs26431	rs3910557	NA	5	102365794	102350471	-15323	0.95144	-0.196341	-0.989976	T	A	0.276342
rs26431	rs62362546	NA	5	102365794	102351319	-14475	0.913841	-0.194096	-0.960642	C	T	0.284294
rs26431	rs3776859	rs57155660	5	102365794	102352034	-13760	0.913841	-0.194096	-0.960642	A	C	0.284294
rs26431	rs17154942	rs60252632	5	102365794	102352718	-13076	0.946648	-0.195627	-0.98994	A	G	0.275348
rs26431	rs2288389	NA	5	102365794	102353808	-11986	0.95144	-0.196341	-0.989976	C	G	0.276342
rs26431	rs17154953	rs57327444	5	102365794	102355261	-10533	0.913841	-0.194096	-0.960642	A	G	0.284294
rs26431	rs11951374	NA	5	102365794	102355798	-9996	0.95144	-0.196341	-0.989976	C	A	0.276342
rs26431	rs17154959	NA	5	102365794	102356291	-9503	0.913841	-0.194096	-0.960642	G	A	0.284294
rs26431	rs3776858	NA	5	102365794	102357494	-8300	0.913841	-0.194096	-0.960642	A	G	0.284294
rs26431	rs3776857	rs60985068,rs117700712	5	102365794	102358160	-7634	0.913841	-0.194096	-0.960642	A	G	0.284294
rs26431	rs3776856	NA	5	102365794	102358806	-6988	0.95144	-0.196341	-0.989976	T	C	0.276342
rs26431	rs3776855	NA	5	102365794	102358815	-6979	0.946648	-0.195627	-0.98994	A	C	0.275348
rs26431	rs17154965	NA	5	102365794	102359566	-6228	0.95144	-0.196341	-0.989976	C	A	0.276342
rs26431	rs7731395	rs61251824,rs57072210	5	102365794	102361761	-4033	0.965987	-0.197615	-1	C	A	0.275348
rs26431	rs7717343	rs60840956	5	102365794	102361983	-3811	0.927843	-0.195371	-0.965609	T	C	0.2833
rs26431	rs55896090	rs62362549,rs59565966	5	102365794	102362004	-3790	0.965987	-0.197615	-1	G	C	0.275348
rs26431	rs7721530	rs57761594	5	102365794	102362192	-3602	0.927843	-0.195371	-0.965609	T	C	0.2833
rs26431	rs55810112	rs62362550	5	102365794	102362349	-3445	0.965987	-0.197615	-1	C	T	0.275348
rs26431	rs11958562	NA	5	102365794	102363061	-2733	0.965987	-0.197615	-1	C	T	0.275348
rs26431	rs26434	rs59970136,rs56503632,rs468863,rs386571101,rs17154975	5	102365794	102363402	-2392	1	0.202609	1	T	C	0.282306
rs26431	rs154258	rs58609252,rs154267	5	102365794	102363623	-2171	1	0.202609	1	A	G	0.282306
rs26431	rs26433	rs60317439,rs59528759,rs17154977	5	102365794	102363858	-1936	0.961826	0.200364	1	T	C	0.290258
rs26431	rs5855	rs61467001,rs3192119	5	102365794	102365186	-608	0.961826	0.200364	1	A	G	0.290258
rs26431	rs26432	rs58554813,rs410095,rs17154984,rs1161852	5	102365794	102365710	-84	0.961826	0.200364	1	A	T	0.290258
rs26431	rs26431	rs491089	5	102365794	102365794	0	1	1	1	C	G	0.282306
rs26431	rs26430	rs578576	5	102365794	102365932	138	0.961826	0.200364	1	A	G	0.290258
rs26431	rs26429	rs61562202,rs59877000,rs56580546,rs467100,rs17154986	5	102365794	102366053	259	0.961826	0.200364	1	A	G	0.290258
rs26431	rs26428	rs57275320,rs17154987	5	102365794	102366484	690	0.961826	0.200364	1	T	C	0.290258
rs26431	rs1011453	rs58446602	5	102365794	102368027	2233	0.965987	-0.197615	-1	C	T	0.275348
rs26431	rs1011454	rs60855809,rs56837951	5	102365794	102368255	2461	0.927843	-0.195371	-0.965609	T	C	0.2833
rs26431	rs62362558	NA	5	102365794	102368493	2699	0.965987	-0.197615	-1	C	T	0.275348
rs26431	rs4421079	NA	5	102365794	102369076	3282	0.965987	-0.197615	-1	C	T	0.275348
rs26431	rs4386712	NA	5	102365794	102369234	3440	0.965987	-0.197615	-1	T	C	0.275348
rs26431	rs6596530	rs56742789	5	102365794	102371440	5646	0.927843	-0.195371	-0.965609	C	G	0.2833
rs26431	rs56235607	rs62362559,rs58126228	5	102365794	102372606	6812	0.965987	-0.197615	-1	G	A	0.275348
rs26431	rs55741939	rs62364860,rs60881475	5	102365794	102372688	6894	0.965987	-0.197615	-1	T	C	0.275348
rs26431	rs17155009	NA	5	102365794	102374144	8350	0.961099	-0.197335	-0.994988	C	T	0.276342
rs26431	rs67019105	rs67019106	5	102365794	102374163	8369	0.961099	-0.197335	-0.994988	T	A	0.276342
rs26431	rs72785733	NA	5	102365794	102374192	8398	0.965987	-0.197615	-1	T	A	0.275348
rs26431	rs6881026	rs57083423	5	102365794	102374965	9171	0.857204	-0.184669	-0.958716	T	A	0.26839
rs26431	rs60310446	NA	5	102365794	102374967	9173	0.857204	-0.184669	-0.958716	G	A	0.26839
rs26431	rs112350295	NA	5	102365794	102375117	9323	0.961099	-0.197335	-0.994988	G	A	0.276342
rs26431	rs67068617	rs67068618	5	102365794	102375681	9887	0.927843	-0.195371	-0.965609	C	G	0.2833
rs26431	rs6881612	NA	5	102365794	102377013	11219	0.965987	-0.197615	-1	C	T	0.275348
rs26431	rs6883113	NA	5	102365794	102377889	12095	0.923225	-0.19509	-0.965561	C	T	0.284294
rs26431	rs58344084	rs62364861	5	102365794	102378212	12418	0.965987	-0.197615	-1	C	T	0.275348
rs26431	rs1595553	NA	5	102365794	102378868	13074	0.927843	-0.195371	-0.965609	A	C	0.2833
rs26431	rs12655592	rs57892915	5	102365794	102379419	13625	0.927843	-0.195371	-0.965609	A	G	0.2833
rs26431	rs61418746	rs62364862	5	102365794	102379618	13824	0.927843	-0.195371	-0.965609	T	A	0.2833
rs26431	rs12055075	NA	5	102365794	102380257	14463	0.927843	-0.195371	-0.965609	T	C	0.2833
rs26431	rs12054848	NA	5	102365794	102380440	14646	0.927843	-0.195371	-0.965609	C	T	0.2833
rs26431	rs11242484	NA	5	102365794	102381876	16082	0.927843	-0.195371	-0.965609	C	T	0.2833
rs26431	rs11242485	NA	5	102365794	102382034	16240	0.927843	-0.195371	-0.965609	G	A	0.2833
rs26431	rs7711143	NA	5	102365794	102382498	16704	0.961181	-0.196902	-1	C	G	0.274354
rs26431	rs62364863	NA	5	102365794	102382505	16711	0.923042	-0.194657	-0.960751	A	G	0.282306
rs26431	rs61654927	rs62364864	5	102365794	102382725	16931	0.923042	-0.194657	-0.960751	C	A	0.282306
rs26431	rs57714862	rs62364865	5	102365794	102382729	16935	0.923042	-0.194657	-0.960751	G	C	0.282306
rs26431	rs59292735	rs62364866	5	102365794	102382751	16957	0.923042	-0.194657	-0.960751	T	C	0.282306
rs26431	rs59825095	rs62364867	5	102365794	102383004	17210	0.965987	-0.197615	-1	G	T	0.275348
rs26431	rs60043635	NA	5	102365794	102383142	17348	0.918254	-0.193944	-0.960612	C	G	0.281312
rs26431	rs59500862	NA	5	102365794	102383180	17386	0.918254	-0.193944	-0.960612	C	A	0.281312
rs26431	rs58546073	rs113182547	5	102365794	102383192	17398	0.918254	-0.193944	-0.960612	A	G	0.281312
rs26431	rs200550629	NA	5	102365794	102383540	17746	0.961099	-0.197335	-0.994988	G	A	0.276342
rs26431	rs200671896	NA	5	102365794	102385523	19729	0.961181	-0.196902	-1	G	T	0.274354
rs26431	rs146981893	NA	5	102365794	102385627	19833	0.965987	-0.197615	-1	T	C	0.275348
rs26431	rs200957433	NA	5	102365794	102385884	20090	0.965987	-0.197615	-1	G	T	0.275348
rs26431	rs183707719	NA	5	102365794	102385986	20192	0.965987	-0.197615	-1	C	T	0.275348
rs26431	rs199740891	NA	5	102365794	102386462	20668	0.91348	-0.19323	-0.960472	A	G	0.280318
rs26431	rs6867047	rs9764006	5	102365794	102388395	22601	0.923042	-0.194657	-0.960751	A	G	0.282306
rs26431	rs10434791	rs11242486	5	102365794	102389472	23678	0.927843	-0.195371	-0.965609	C	G	0.2833
rs26431	rs10434792	rs12561722	5	102365794	102389602	23808	0.965987	-0.197615	-1	G	C	0.275348
rs26431	rs10434793	rs12561716	5	102365794	102389815	24021	0.965987	-0.197615	-1	A	T	0.275348
rs26431	rs56361326	NA	5	102365794	102389888	24094	0.927843	-0.195371	-0.965609	T	C	0.2833
rs26431	rs58060737	rs75555900,rs62364871	5	102365794	102390362	24568	0.927843	-0.195371	-0.965609	A	G	0.2833
rs26431	rs59961275	rs62364873,rs201886791	5	102365794	102390728	24934	0.927843	-0.195371	-0.965609	C	A	0.2833
rs26431	rs12110003	rs77635846	5	102365794	102391184	25390	0.927843	-0.195371	-0.965609	G	C	0.2833
rs26431	rs12109192	NA	5	102365794	102391465	25671	0.927843	-0.195371	-0.965609	C	T	0.2833
rs26431	rs12110015	NA	5	102365794	102391511	25717	0.965987	-0.197615	-1	G	A	0.275348
rs26431	rs62364874	NA	5	102365794	102392179	26385	0.927843	-0.195371	-0.965609	T	C	0.2833
rs26431	rs62364875	NA	5	102365794	102392190	26396	0.927843	-0.195371	-0.965609	T	C	0.2833
rs26431	rs12109860	NA	5	102365794	102393112	27318	0.965987	-0.197615	-1	A	T	0.275348
rs26431	rs12110235	NA	5	102365794	102393180	27386	0.961181	-0.196902	-1	G	C	0.274354
rs26431	rs62364876	NA	5	102365794	102394158	28364	0.927843	-0.195371	-0.965609	T	C	0.2833
rs26431	rs158254	rs865343,rs709380,rs188259,rs1300248,rs1185494	5	102365794	102394883	29089	0.927843	-0.195371	-0.965609	G	A	0.2833
rs26431	rs34382	NA	5	102365794	102396225	30431	0.927843	-0.195371	-0.965609	G	C	0.2833
rs26431	rs34381	rs469723	5	102365794	102396556	30762	0.927843	-0.195371	-0.965609	C	T	0.2833
rs26431	rs34380	rs697944,rs57665590,rs469717	5	102365794	102396949	31155	0.927843	-0.195371	-0.965609	A	G	0.2833
rs26431	rs34379	rs978617,rs74293710,rs60246704,rs59155071,rs56647691,rs469933	5	102365794	102398698	32904	0.961181	-0.196902	-1	A	G	0.274354
rs26431	rs42431	rs61567667,rs60655130	5	102365794	102400063	34269	0.961181	-0.196902	-1	T	C	0.274354
rs26431	rs34378	rs57731769,rs461161	5	102365794	102400509	34715	0.923042	-0.194657	-0.960751	T	C	0.282306
rs26431	rs34377	rs61116786,rs468992	5	102365794	102400556	34762	0.961181	-0.196902	-1	C	T	0.274354
rs26431	rs34376	rs697945,rs468764	5	102365794	102401113	35319	0.923042	-0.194657	-0.960751	C	T	0.282306
rs26431	rs34375	rs820396,rs819832,rs819617,rs468958,rs2115224,rs1162197,rs1161948,rs1161759	5	102365794	102401123	35329	0.923042	-0.194657	-0.960751	C	T	0.282306
rs26431	rs40061	rs469918	5	102365794	102403116	37322	0.923042	-0.194657	-0.960751	G	A	0.282306
rs26431	rs34373	rs468568	5	102365794	102404294	38500	0.923042	-0.194657	-0.960751	T	C	0.282306
rs26431	rs158253	rs386539201,rs289211	5	102365794	102405206	39412	0.923042	-0.194657	-0.960751	G	A	0.282306
rs26431	rs158252	rs468773,rs3919634,rs386539200,rs289215,rs1162136,rs1161947	5	102365794	102406250	40456	0.923042	-0.194657	-0.960751	A	G	0.282306
rs26431	rs158250	rs819831,rs289214,rs1579433,rs1162138,rs1161945	5	102365794	102406779	40985	0.923042	-0.194657	-0.960751	G	C	0.282306
rs26431	rs154369	rs865345,rs455214,rs289213,rs1185501,rs1162139	5	102365794	102406844	41050	0.923042	-0.194657	-0.960751	C	T	0.282306
rs26431	rs464702	NA	5	102365794	102406884	41090	0.923042	-0.194657	-0.960751	C	T	0.282306
rs26431	rs464720	NA	5	102365794	102406887	41093	0.923042	-0.194657	-0.960751	C	T	0.282306
rs26431	rs158408	rs819830,rs58875231,rs3943882,rs3943009,rs287768,rs2161142,rs1162140,rs1161944	5	102365794	102407374	41580	0.927843	-0.195371	-0.965609	G	A	0.2833
rs26431	rs158247	rs9765207,rs848168,rs820398,rs819827,rs17367099,rs17362905,rs158406,rs1162142,rs1161941,rs113845654,rs111917906	5	102365794	102408603	42809	0.923042	-0.194657	-0.960751	C	G	0.282306
rs26431	rs158246	rs848169,rs820399,rs819826,rs289212,rs257400,rs1162143,rs1161940,rs113795455,rs112166136	5	102365794	102408849	43055	0.923042	-0.194657	-0.960751	A	G	0.282306
rs26431	rs158245	rs59029018,rs2115223,rs158405,rs1178440,rs1162144,rs1161939,rs1069241	5	102365794	102409505	43711	0.923042	-0.194657	-0.960751	G	T	0.282306
rs26431	rs158244	rs61608967,rs257295,rs1178441,rs1162145,rs1161938,rs1100181,rs1069240	5	102365794	102410766	44972	0.961181	-0.196902	-1	G	C	0.274354
rs26431	rs158395	rs57056939,rs257296,rs1178442,rs1162146,rs1100182,rs1094025	5	102365794	102411389	45595	0.961181	-0.196902	-1	T	C	0.274354
rs26431	rs158396	rs57804892,rs257297,rs1178443,rs1162147,rs1069268	5	102365794	102411719	45925	0.923042	-0.194657	-0.960751	G	A	0.282306
rs26431	rs158397	rs257401,rs1178444,rs1162148,rs1069269	5	102365794	102412201	46407	0.923042	-0.194657	-0.960751	C	T	0.282306
rs26431	rs158398	rs257298,rs1178445,rs1162149,rs1069270	5	102365794	102412215	46421	0.961181	-0.196902	-1	T	C	0.274354
rs26431	rs158399	rs61428963,rs257402,rs1178446,rs1162150,rs1069271	5	102365794	102413268	47474	0.923042	-0.194657	-0.960751	C	T	0.282306
rs26431	rs158400	rs61530081,rs257299,rs1182754,rs1162151,rs1069272	5	102365794	102413332	47538	0.961181	-0.196902	-1	T	C	0.274354
rs26431	rs158401	rs848170,rs820400,rs257300,rs1178447,rs1162152	5	102365794	102415468	49674	0.923042	-0.194657	-0.960751	A	G	0.282306
rs26431	rs158402	rs848171,rs820401,rs257403,rs1178448,rs1162153	5	102365794	102415525	49731	0.965987	-0.197615	-1	G	A	0.275348
rs26431	rs158403	rs820402,rs60890469,rs469799,rs257404,rs1178449,rs1162154	5	102365794	102415768	49974	0.918425	-0.194376	-0.960696	C	G	0.2833
rs26431	rs158404	rs820403,rs56967469,rs257301,rs1593927,rs1178450,rs1162155	5	102365794	102415910	50116	0.923042	-0.194657	-0.960751	C	T	0.282306
rs26431	rs257302	rs820404,rs59781680,rs257405,rs1593928,rs1178451,rs1162156	5	102365794	102416130	50336	0.961181	-0.196902	-1	G	T	0.274354
rs26431	rs257303	rs848172,rs820405,rs57947858,rs257406,rs1178452,rs1162157	5	102365794	102416727	50933	0.961181	-0.196902	-1	A	G	0.274354
rs26431	rs257304	rs9765798,rs848173,rs820406,rs59886247,rs257407,rs1178453,rs1162158	5	102365794	102416818	51024	0.923042	-0.194657	-0.960751	C	G	0.282306
rs26431	rs257305	rs820407,rs59790249,rs257408,rs1178454,rs1162159	5	102365794	102417237	51443	0.923042	-0.194657	-0.960751	C	T	0.282306
rs26431	rs257306	rs848174,rs820408,rs60031100,rs257409,rs1178455,rs1162160	5	102365794	102417474	51680	0.923042	-0.194657	-0.960751	T	C	0.282306
rs26431	rs257307	rs848175,rs820409,rs57036923,rs257410,rs1593929,rs1178456,rs1162161	5	102365794	102417509	51715	0.923042	-0.194657	-0.960751	A	G	0.282306
rs26431	rs257308	rs848176,rs820410,rs257411,rs1178457,rs1162162	5	102365794	102418261	52467	0.923042	-0.194657	-0.960751	A	C	0.282306
rs26431	rs257310	rs848177,rs820412,rs257413,rs1178459,rs1162164	5	102365794	102418853	53059	0.961181	-0.196902	-1	C	T	0.274354
rs26431	rs257311	rs848178,rs820413,rs257414,rs1178460,rs1162165	5	102365794	102419098	53304	0.923042	-0.194657	-0.960751	C	G	0.282306
rs26431	rs257312	rs257415,rs1178461,rs1162166,rs1069273	5	102365794	102419627	53833	0.923042	-0.194657	-0.960751	T	A	0.282306
rs26431	rs185387	rs9327878,rs61197004,rs185391,rs1185508,rs1185082,rs1071517	5	102365794	102420019	54225	0.923042	-0.194657	-0.960751	T	C	0.282306
rs26431	rs257313	rs848179,rs820414,rs257416,rs1178462,rs1162167	5	102365794	102420647	54853	0.923042	-0.194657	-0.960751	A	G	0.282306
rs26431	rs257314	rs709382,rs59602893,rs257417,rs1178463,rs1162168	5	102365794	102421095	55301	0.923042	-0.194657	-0.960751	T	C	0.282306
rs26431	rs257315	rs59204446,rs467496,rs257418,rs17593324	5	102365794	102421429	55635	0.923042	-0.194657	-0.960751	C	A	0.282306
rs26431	rs257316	rs56645866,rs257419,rs17636386	5	102365794	102422443	56649	0.923042	-0.194657	-0.960751	C	T	0.282306
rs26431	rs257317	rs469553,rs257420	5	102365794	102422585	56791	0.927843	-0.195371	-0.965609	T	C	0.2833
rs26431	rs34794	NA	5	102365794	102423368	57574	0.961181	-0.196902	-1	T	A	0.274354
rs26431	rs468844	rs3172859	5	102365794	102423576	57782	0.923042	-0.194657	-0.960751	A	G	0.282306
rs26431	rs469094	rs3172860	5	102365794	102423579	57785	0.923042	-0.194657	-0.960751	A	C	0.282306
rs26431	rs40092	rs626826	5	102365794	102424213	58419	0.961181	-0.196902	-1	A	G	0.274354
rs26431	rs34795	NA	5	102365794	102424420	58626	0.923042	-0.194657	-0.960751	C	T	0.282306
rs26431	rs34796	rs709383	5	102365794	102424429	58635	0.923042	-0.194657	-0.960751	T	C	0.282306
rs26431	rs60269153	NA	5	102365794	102425165	59371	0.961181	-0.196902	-1	T	C	0.274354
rs26431	rs57619412	rs62364886	5	102365794	102425169	59375	0.961181	-0.196902	-1	C	T	0.274354
rs26431	rs34797	rs60439407,rs471632	5	102365794	102425727	59933	0.956388	-0.196189	-1	T	C	0.27336
rs26431	rs34798	rs60715785,rs57891942,rs55844973,rs550186	5	102365794	102425751	59957	0.923042	-0.194657	-0.960751	G	C	0.282306
rs26431	rs34799	rs57177305,rs3776854,rs17636409	5	102365794	102426202	60408	0.918254	-0.193944	-0.960612	A	G	0.281312
rs26431	rs34800	rs820415,rs57096382,rs3776853,rs17636415,rs1162169	5	102365794	102426503	60709	0.918254	-0.193944	-0.960612	C	T	0.281312
rs26431	rs34801	rs820416,rs57138888,rs3776852,rs1162170	5	102365794	102426513	60719	0.956388	-0.196189	-1	T	A	0.27336
rs26431	rs34802	rs59265041	5	102365794	102427005	61211	0.923042	-0.194657	-0.960751	T	C	0.282306
rs26431	rs40605	rs861887,rs499524,rs173989,rs1183586	5	102365794	102427657	61863	0.956388	-0.196189	-1	A	G	0.27336
rs26431	rs42860	rs864042,rs462306,rs1184681	5	102365794	102428118	62324	0.918254	-0.193944	-0.960612	G	T	0.281312
rs26431	rs34804	rs17532532,rs1183587,rs1178464	5	102365794	102428239	62445	0.88604	-0.185487	-1	G	A	0.258449
rs26431	rs34805	rs866040,rs468488,rs190470,rs17636420,rs1185936	5	102365794	102428312	62518	0.918254	-0.193944	-0.960612	A	G	0.281312
rs26431	rs34806	rs848033,rs463180,rs194447,rs1178439	5	102365794	102428437	62643	0.918254	-0.193944	-0.960612	T	C	0.281312
rs26431	rs34807	rs820418,rs1178465,rs1162172	5	102365794	102428522	62728	0.956388	-0.196189	-1	T	C	0.27336
rs26431	rs34808	rs185392,rs1185083,rs1178466	5	102365794	102429188	63394	0.956388	-0.196189	-1	T	A	0.27336
rs26431	rs34809	NA	5	102365794	102430117	64323	0.956388	-0.196189	-1	C	A	0.27336
rs26431	rs34810	rs3776851,rs17636437	5	102365794	102430749	64955	0.918254	-0.193944	-0.960612	A	T	0.281312
rs26431	rs34811	rs57067836,rs386645,rs158393,rs1162173,rs1094026	5	102365794	102431821	66027	0.918254	-0.193944	-0.960612	A	G	0.281312
rs26431	rs34812	rs158394,rs1162174,rs1094027	5	102365794	102431855	66061	0.918254	-0.193944	-0.960612	A	G	0.281312
rs26431	rs427430	NA	5	102365794	102432024	66230	0.913639	-0.193663	-0.955844	G	A	0.282306
rs26431	rs34813	rs57735832,rs52830528,rs1183588	5	102365794	102433409	67615	0.918254	-0.193944	-0.960612	G	A	0.281312
rs26431	rs34814	rs848180,rs820419,rs57403253,rs1162175	5	102365794	102433836	68042	0.918254	-0.193944	-0.960612	T	C	0.281312
rs26431	rs34815	rs848181,rs820420,rs1178467,rs1162176	5	102365794	102434265	68471	0.956388	-0.196189	-1	C	T	0.27336
rs26431	rs34816	rs17593432,rs1178468,rs1162177	5	102365794	102434645	68851	0.913639	-0.193663	-0.955844	T	G	0.282306
rs26431	rs34818	rs820421,rs17165592,rs1162179	5	102365794	102436111	70317	0.91348	-0.19323	-0.960472	T	A	0.280318
rs26431	rs34819	rs820422,rs76686600,rs1162180	5	102365794	102436269	70475	0.880623	-0.189102	-0.950059	A	T	0.277336
rs26431	rs34820	rs848182,rs820423,rs1178469,rs1162181	5	102365794	102436868	71074	0.91348	-0.19323	-0.960472	A	G	0.280318
rs26431	rs34821	rs820424,rs459535,rs17636474,rs1178471,rs1162182	5	102365794	102437617	71823	0.908719	-0.192517	-0.960332	T	A	0.279324
rs26431	rs34822	rs848184,rs820425,rs459604,rs17636480,rs1178472,rs1162183	5	102365794	102437711	71917	0.91348	-0.19323	-0.960472	T	C	0.280318
rs26431	rs34823	rs60477225,rs56617535,rs460705	5	102365794	102438291	72497	0.946842	-0.194762	-1	A	G	0.271372
rs26431	rs34824	NA	5	102365794	102438931	73137	0.908719	-0.192517	-0.960332	A	C	0.279324
rs26431	rs34825	rs458020,rs17636486	5	102365794	102439318	73524	0.908719	-0.192517	-0.960332	T	C	0.279324
rs26431	rs40093	rs1651134,rs1162185	5	102365794	102439825	74031	0.91348	-0.19323	-0.960472	A	T	0.280318
rs26431	rs28301	rs746851,rs709384,rs57061584	5	102365794	102441482	75688	0.91348	-0.19323	-0.960472	A	G	0.280318
rs26431	rs34826	rs746850,rs386582985,rs17636492	5	102365794	102441748	75954	0.908719	-0.192517	-0.960332	T	C	0.279324
rs26431	rs34828	rs56690974,rs17593474	5	102365794	102442913	77119	0.91348	-0.19323	-0.960472	C	A	0.280318
rs26431	rs114525197	rs117655409	5	102365794	102443045	77251	0.946842	-0.194762	-1	T	C	0.271372
rs26431	rs40508	rs17593495	5	102365794	102443938	78144	0.946842	-0.194762	-1	A	T	0.271372
rs26431	rs34829	rs58917990,rs57679191,rs56557262	5	102365794	102443964	78170	0.908866	-0.19295	-0.955688	A	T	0.281312
rs26431	rs34830	rs17636532	5	102365794	102444053	78259	0.908719	-0.192517	-0.960332	A	G	0.279324
rs26431	rs34832	rs17593509	5	102365794	102444595	78801	0.946842	-0.194762	-1	T	C	0.271372
rs26431	rs257318	rs466615,rs17593523	5	102365794	102445470	79676	0.91348	-0.19323	-0.960472	C	T	0.280318
rs26431	rs257319	NA	5	102365794	102445827	80033	0.908719	-0.192517	-0.960332	T	A	0.279324
rs26431	rs40322	rs58110262,rs17593530	5	102365794	102446957	81163	0.91348	-0.19323	-0.960472	A	G	0.280318
rs26431	rs39666	rs58580243,rs17636556,rs1162186	5	102365794	102447127	81333	0.908719	-0.192517	-0.960332	C	T	0.279324
rs26431	rs34769	rs647906,rs59535479,rs17593537	5	102365794	102447227	81433	0.908719	-0.192517	-0.960332	T	C	0.279324
rs26431	rs464591	rs59054019	5	102365794	102447304	81510	0.908719	-0.192517	-0.960332	T	C	0.279324
rs26431	rs461609	rs57076161	5	102365794	102447305	81511	0.946842	-0.194762	-1	G	A	0.271372
rs26431	rs34770	rs17593544	5	102365794	102447646	81852	0.946842	-0.194762	-1	A	C	0.271372
rs26431	rs34771	rs17636591	5	102365794	102450417	84623	0.91348	-0.19323	-0.960472	G	A	0.280318
rs26431	rs34772	rs17593579	5	102365794	102450512	84718	0.908719	-0.192517	-0.960332	C	A	0.279324
rs26431	rs34773	rs17636603	5	102365794	102450576	84782	0.91348	-0.19323	-0.960472	C	G	0.280318
rs26431	rs34774	rs455695,rs1162187	5	102365794	102450820	85026	0.91348	-0.19323	-0.960472	G	T	0.280318
rs26431	rs34775	rs468760,rs1162464,rs1162188	5	102365794	102451276	85482	0.908719	-0.192517	-0.960332	C	T	0.279324
rs26431	rs34776	rs820766,rs820394,rs58600410,rs468816,rs1162465,rs1162189	5	102365794	102451794	86000	0.908719	-0.192517	-0.960332	C	G	0.279324
rs26431	rs34777	rs697946,rs468810	5	102365794	102452258	86464	0.908866	-0.19295	-0.955688	C	T	0.281312
rs26431	rs34778	rs697947,rs57811285,rs469248	5	102365794	102452556	86762	0.91348	-0.19323	-0.960472	C	T	0.280318
rs26431	rs34779	rs59776760,rs468855	5	102365794	102452768	86974	0.946842	-0.194762	-1	A	G	0.271372
rs26431	rs34780	rs58940365,rs468555,rs17593600,rs1363997	5	102365794	102453557	87763	0.946842	-0.194762	-1	G	A	0.271372
rs26431	rs34781	rs257398,rs17636633,rs1305215,rs1094022	5	102365794	102454439	88645	0.946842	-0.194762	-1	C	T	0.271372
rs26431	rs34782	rs257399,rs1305216,rs1094023	5	102365794	102454470	88676	0.908719	-0.192517	-0.960332	G	T	0.279324
rs26431	rs26523	rs17593642	5	102365794	102456254	90460	0.946842	-0.194762	-1	C	T	0.271372
rs26431	rs26524	rs17593649	5	102365794	102456304	90510	0.91348	-0.19323	-0.960472	A	G	0.280318
rs26431	rs34783	rs468439,rs386582918,rs3776850	5	102365794	102457041	91247	0.937202	-0.193768	-0.994896	C	A	0.271372
rs26431	rs34784	rs61698605,rs3822614,rs17636664	5	102365794	102457330	91536	0.937202	-0.193768	-0.994896	G	C	0.271372
rs26431	rs34785	rs468823,rs3822613	5	102365794	102458103	92309	0.937202	-0.193768	-0.994896	C	T	0.271372
rs26431	rs34786	rs468824,rs3822612,rs17593656	5	102365794	102458113	92319	0.937202	-0.193768	-0.994896	C	G	0.271372
rs26431	rs34787	rs468411,rs17636670	5	102365794	102458903	93109	0.937202	-0.193768	-0.994896	G	C	0.271372
rs26431	rs34788	rs483658	5	102365794	102459776	93982	0.937202	-0.193768	-0.994896	A	C	0.271372
rs26431	rs34789	rs17593698	5	102365794	102460739	94945	0.937202	-0.193768	-0.994896	A	T	0.271372
rs26431	rs34791	rs467959,rs17636706	5	102365794	102462104	96310	0.937202	-0.193768	-0.994896	C	A	0.271372
rs26431	rs28022	rs820395,rs467890,rs257397,rs1162190	5	102365794	102464367	98573	0.937202	-0.193768	-0.994896	T	C	0.271372
rs26431	rs26525	rs3776849,rs17593733	5	102365794	102464923	99129	0.937202	-0.193768	-0.994896	G	C	0.271372
rs26431	rs257294	rs61562844,rs466508,rs257396,rs17593740	5	102365794	102467267	101473	0.908866	-0.19295	-0.955688	A	G	0.281312
rs26431	rs32851	rs17636730	5	102365794	102468671	102877	0.941955	-0.194481	-0.994915	A	G	0.272366
rs26431	rs32850	rs59120975	5	102365794	102470029	104235	0.904106	-0.192236	-0.955531	G	C	0.280318
rs26431	rs32849	rs58627385,rs17593747	5	102365794	102470043	104249	0.937202	-0.193768	-0.994896	C	T	0.271372
rs26431	rs32848	rs468680	5	102365794	102473141	107347	0.904106	-0.192236	-0.955531	T	C	0.280318
rs26431	rs32847	rs468063	5	102365794	102473161	107367	0.937202	-0.193768	-0.994896	C	T	0.271372
rs26431	rs32846	rs59565375,rs469497,rs1162466,rs1162191	5	102365794	102476489	110695	0.899359	-0.191523	-0.955373	G	A	0.279324
rs26431	rs32845	rs61612259,rs469496,rs1162467,rs1162192	5	102365794	102476498	110704	0.937202	-0.193768	-0.994896	G	A	0.271372
rs26431	rs32844	rs2161588,rs17362919,rs1183144,rs1162468,rs112804655	5	102365794	102477601	111807	0.941955	-0.194481	-0.994915	T	C	0.272366
rs26431	rs32843	rs2113068,rs1162469,rs112076556,rs1069346	5	102365794	102477915	112121	0.904284	-0.192669	-0.950938	C	G	0.282306
rs26431	rs32842	rs2161587,rs17636748,rs1162470,rs113178840	5	102365794	102478002	112208	0.908866	-0.19295	-0.955688	A	G	0.281312
rs26431	rs32840	rs183756,rs183753,rs1184762,rs1162472,rs1152140,rs1103866,rs1069347	5	102365794	102479150	113356	0.908866	-0.19295	-0.955688	A	C	0.281312
rs26431	rs75913944	NA	5	102365794	102479503	113709	0.941955	-0.194481	-0.994915	G	C	0.272366
rs26431	rs27970	rs696362,rs17593803	5	102365794	102486723	120929	0.908866	-0.19295	-0.955688	G	C	0.281312
rs26431	rs27896	rs3776848,rs17636766	5	102365794	102488571	122777	0.941955	-0.194481	-0.994915	T	C	0.272366
rs26431	rs34767	rs57263719,rs56636534,rs17636784	5	102365794	102489511	123717	0.941955	-0.194481	-0.994915	T	G	0.272366
rs26431	rs34768	rs861886,rs439020,rs396882,rs17593825,rs1183589	5	102365794	102491502	125708	0.941955	-0.194481	-0.994915	A	G	0.272366
rs26431	rs154355	rs843953,rs58554088,rs257393,rs1177351,rs1162194	5	102365794	102498881	133087	0.904106	-0.192236	-0.955531	G	T	0.280318
rs26431	rs154356	rs820768,rs74293711,rs60393065,rs257394,rs1162463,rs1162195	5	102365794	102499144	133350	0.904106	-0.192236	-0.955531	A	G	0.280318
rs26431	rs34765	rs3776847,rs17593853	5	102365794	102506864	141070	0.937202	-0.193768	-0.994896	G	C	0.271372
rs26431	rs183752	rs57979697,rs183755	5	102365794	102507812	142018	0.937202	-0.193768	-0.994896	T	C	0.271372
rs26431	rs34766	rs17636830	5	102365794	102510923	145129	0.937202	-0.193768	-0.994896	T	C	0.271372
rs26431	rs152134	rs58021332,rs17593867	5	102365794	102512447	146653	0.937202	-0.193768	-0.994896	C	G	0.271372
rs26431	rs187427	rs187430	5	102365794	102512803	147009	0.904106	-0.192236	-0.955531	C	T	0.280318
rs26431	rs26822	rs709385,rs468189	5	102365794	102518795	153001	0.842259	-0.187875	-0.940299	A	G	0.292247
rs26431	rs26821	rs59753801,rs17852238,rs17636878	5	102365794	102520400	154606	0.908866	-0.19295	-0.955688	A	C	0.281312
rs26431	rs27698	rs670726,rs56473525,rs3776846	5	102365794	102526175	160381	0.937202	-0.193768	-0.994896	T	C	0.271372
rs26431	rs26820	NA	5	102365794	102528092	162298	0.941955	-0.194481	-0.994915	T	C	0.272366
rs26431	rs26819	rs61397482,rs3776845	5	102365794	102529401	163607	0.941955	-0.194481	-0.994915	G	A	0.272366
rs26431	rs26818	rs58932592	5	102365794	102529719	163925	0.941955	-0.194481	-0.994915	T	C	0.272366
rs26431	rs257115	rs59053205,rs58357433,rs417893,rs257291	5	102365794	102531808	166014	0.908866	-0.19295	-0.955688	G	A	0.281312
rs26431	rs152123	rs59565846,rs580231,rs57210741,rs247013,rs194437,rs1143936	5	102365794	102531919	166125	0.941955	-0.194481	-0.994915	C	T	0.272366
rs26431	rs246900	rs247014	5	102365794	102534629	168835	0.937202	-0.193768	-0.994896	T	A	0.271372
rs26431	rs28025	rs3797625	5	102365794	102537379	171585	0.937103	-0.194201	-0.989867	A	G	0.27336
rs26431	rs8488	rs3186309	5	102365794	102538752	172958	0.941955	-0.194481	-0.994915	T	C	0.272366
rs26431	rs28062	rs976292,rs696363,rs469584	5	102365794	102540201	174407	0.937103	-0.194201	-0.989867	A	G	0.27336
rs26431	rs26817	rs930074,rs60837054,rs467585	5	102365794	102540366	174572	0.908866	-0.19295	-0.955688	A	G	0.281312
rs26431	rs26816	rs930075,rs74293712,rs468710	5	102365794	102540522	174728	0.904284	-0.192669	-0.950938	C	T	0.282306
rs26431	rs28061	rs411858,rs401248	5	102365794	102543878	178084	0.941869	-0.194914	-0.989903	A	G	0.274354
rs26431	rs26262	rs468900	5	102365794	102545163	179369	0.908866	-0.19295	-0.955688	T	G	0.281312
rs26431	rs26261	rs59659069	5	102365794	102545693	179899	0.908866	-0.19295	-0.955688	A	G	0.281312
rs26431	rs27361	rs458910	5	102365794	102548967	183173	0.927611	-0.192774	-0.989792	G	A	0.271372
rs26431	rs26258	rs60914905	5	102365794	102549721	183927	0.937202	-0.193768	-0.994896	A	C	0.271372
rs26431	rs26257	rs74601096	5	102365794	102550531	184737	0.932461	-0.193054	-0.994877	C	T	0.270378
rs26431	rs26255	rs471708	5	102365794	102554100	188306	0.932461	-0.193054	-0.994877	T	A	0.270378
rs26431	rs27489	rs74203222,rs546287	5	102365794	102555746	189952	0.932461	-0.193054	-0.994877	C	T	0.270378
rs26431	rs26254	NA	5	102365794	102556859	191065	0.899359	-0.191523	-0.955373	A	G	0.279324
rs26431	rs26253	NA	5	102365794	102556967	191173	0.899359	-0.191523	-0.955373	T	C	0.279324
rs26431	rs246916	rs57637447,rs247030	5	102365794	102557515	191721	0.927734	-0.192341	-0.994858	T	C	0.269384
rs26431	rs246915	rs247029	5	102365794	102558044	192250	0.923019	-0.191628	-0.994839	G	A	0.26839
rs26431	rs152138	NA	5	102365794	102559428	193634	0.848418	-0.185406	-0.934843	C	G	0.276342
rs26431	rs152137	rs466997	5	102365794	102560063	194269	0.885204	-0.187219	-0.979204	C	T	0.266402
rs26431	rs246913	rs457545,rs247027,rs17363927	5	102365794	102560370	194576	0.885204	-0.187219	-0.979204	G	C	0.266402
rs26431	rs246912	rs59353600,rs247026	5	102365794	102560841	195047	0.85754	-0.1864	-0.939855	A	C	0.276342
rs26431	rs246911	rs247025	5	102365794	102563203	197409	0.85754	-0.1864	-0.939855	C	T	0.276342
rs26431	rs246909	rs247023,rs1152142,rs1071080	5	102365794	102563677	197883	0.889853	-0.187932	-0.979281	A	G	0.267396
rs26431	rs246908	rs247022,rs1152143,rs1071081	5	102365794	102564177	198383	0.85754	-0.1864	-0.939855	G	A	0.276342
rs26431	rs246907	rs467457,rs247021	5	102365794	102566278	200484	0.853067	-0.18612	-0.935077	A	T	0.277336
rs26431	rs246906	rs466894,rs247020	5	102365794	102566471	200677	0.885113	-0.187651	-0.974197	A	G	0.26839
rs26431	rs62362884	NA	5	102365794	102567455	201661	0.889853	-0.187932	-0.979281	G	A	0.267396
rs26431	rs458598	rs58458983	5	102365794	102569378	203584	0.853067	-0.18612	-0.935077	C	G	0.277336
rs26431	rs2432177	rs60451075	5	102365794	102571873	206079	0.843979	-0.185126	-0.930083	T	C	0.277336
rs26431	rs246899	rs247012	5	102365794	102577139	211345	0.843979	-0.185126	-0.930083	T	A	0.277336
rs26431	rs171558	rs171560	5	102365794	102577894	212100	0.87576	-0.186657	-0.969037	G	C	0.26839
rs26431	rs455940	rs58728712	5	102365794	102583427	217633	0.809161	-0.182448	-0.901741	T	C	0.2833
rs26431	rs246901	rs80224733,rs247015	5	102365794	102584178	218384	0.825465	-0.17881	-0.967722	G	A	0.257455
rs26431	rs187424	rs865875,rs187428,rs1185870,rs1185869	5	102365794	102587583	221789	0.844217	-0.185559	-0.925622	T	C	0.279324
rs1867598	rs2219333	NA	5	60137959	60049119	-88840	0.847193	0.0917606	0.938969	T	C	0.110338
rs1867598	rs1031744	NA	5	60137959	60052569	-85390	0.809084	0.088239	0.936688	C	A	0.106362
rs1867598	rs6894261	rs58985736	5	60137959	60057873	-80086	0.847193	0.0917606	0.938969	T	C	0.110338
rs1867598	rs1563522	rs61672093	5	60137959	60057932	-80027	0.847193	0.0917606	0.938969	A	G	0.110338
rs1867598	rs1031745	NA	5	60137959	60058398	-79561	0.847193	0.0917606	0.938969	C	T	0.110338
rs1867598	rs16878373	NA	5	60137959	60058987	-78972	0.847193	0.0917606	0.938969	A	G	0.110338
rs1867598	rs16878376	rs56817317,rs56645438	5	60137959	60059132	-78827	0.847193	0.0917606	0.938969	T	C	0.110338
rs1867598	rs2169255	rs4591697	5	60137959	60062624	-75335	0.847193	0.0917606	0.938969	C	A	0.110338
rs1867598	rs2169256	rs58307758,rs4558943,rs17348222	5	60137959	60062668	-75291	0.847193	0.0917606	0.938969	C	T	0.110338
rs1867598	rs9291696	rs58853355,rs56548799	5	60137959	60064385	-73574	0.847193	0.0917606	0.938969	C	T	0.110338
rs1867598	rs1444238	NA	5	60137959	60064844	-73115	0.847193	0.0917606	0.938969	A	G	0.110338
rs1867598	rs4541610	rs56953222	5	60137959	60065941	-72018	0.847193	0.0917606	0.938969	G	T	0.110338
rs1867598	rs10471496	NA	5	60137959	60068347	-69612	0.847193	0.0917606	0.938969	G	A	0.110338
rs1867598	rs4699961	NA	5	60137959	60073219	-64740	0.883643	0.0922151	0.978896	A	T	0.106362
rs1867598	rs2409823	rs60574318	5	60137959	60080374	-57585	0.883643	0.0922151	0.978896	A	G	0.106362
rs1867598	rs2409824	NA	5	60137959	60080418	-57541	0.883643	0.0922151	0.978896	G	T	0.106362
rs1867598	rs1870682	NA	5	60137959	60081296	-56663	0.883643	0.0922151	0.978896	T	C	0.106362
rs1867598	rs4700390	NA	5	60137959	60082545	-55414	0.847193	0.0917606	0.938969	G	A	0.110338
rs1867598	rs921898	rs58005534	5	60137959	60089436	-48523	0.883643	0.0922151	0.978896	T	G	0.106362
rs1867598	rs10062465	rs59072460	5	60137959	60108671	-29288	0.902796	0.0932091	0.989448	G	C	0.106362
rs1867598	rs139392063	NA	5	60137959	60134638	-3321	0.88375	0.0906816	1	G	A	0.102386
rs1867598	rs34540810	rs76598126	5	60137959	60134856	-3103	0.990267	0.101133	1	A	T	0.115308
rs1867598	rs1867598	rs117348859	5	60137959	60137959	0	1	1	1	A	G	0.114314
rs1867598	rs4699963	NA	5	60137959	60138590	631	0.962048	0.100792	1	C	T	0.11829
rs1867598	rs1020371	NA	5	60137959	60145010	7051	0.903606	0.0955094	0.960033	A	C	0.112326
rs1867598	rs973304	rs57553919	5	60137959	60145817	7858	0.903606	0.0955094	0.960033	G	A	0.112326
rs1867598	rs4647151	NA	5	60137959	60170558	32599	0.903606	0.0955094	0.960033	T	C	0.112326
rs1867598	rs138442145	NA	5	60137959	60174995	37036	0.903606	0.0955094	0.960033	G	T	0.112326
rs1867598	rs35617853	NA	5	60137959	60176548	38589	0.903606	0.0955094	0.960033	C	T	0.112326
rs1867598	rs929780	rs57032607,rs56048609,rs3733896	5	60137959	60189026	51067	0.903606	0.0955094	0.960033	G	C	0.112326
rs1867598	rs1382916	rs56803169	5	60137959	60196365	58406	0.903606	-0.0955094	-0.960033	A	T	0.112326
rs1867598	rs1038144	rs59510580,rs3797561	5	60137959	60199201	61242	0.903606	-0.0955094	-0.960033	T	C	0.112326
rs1867598	rs11744756	rs57505873,rs56753298,rs56582178	5	60137959	60201715	63756	0.903606	-0.0955094	-0.960033	C	T	0.112326
rs1867598	rs4235484	rs59410703,rs17333861	5	60137959	60216633	78674	0.903606	-0.0955094	-0.960033	T	C	0.112326
rs1867598	rs976080	rs386624709	5	60137959	60217651	79692	0.903606	-0.0955094	-0.960033	C	A	0.112326
rs1867598	rs2120954	rs17241329	5	60137959	60219480	81521	0.894551	-0.0953958	-0.950479	C	A	0.11332
rs1867598	rs1820082	rs61204674,rs3905357,rs10461463	5	60137959	60232537	94578	0.903606	-0.0955094	-0.960033	T	C	0.112326
rs1867598	rs290517	rs60332936	5	60137959	60234429	96470	0.903606	-0.0955094	-0.960033	C	T	0.112326
rs1867598	rs158937	NA	5	60137959	60236206	98247	0.903606	-0.0955094	-0.960033	G	A	0.112326
rs1867598	rs158918	rs60636101,rs3756554,rs329599,rs17418653	5	60137959	60242121	104162	0.903606	-0.0955094	-0.960033	T	A	0.112326
rs1867598	rs162227	rs61496180,rs13177764	5	60137959	60260543	122584	0.903606	-0.0955094	-0.960033	T	C	0.112326
rs1867598	rs290511	rs59623278,rs2619888,rs10395402	5	60137959	60264439	126480	0.903606	-0.0955094	-0.960033	T	G	0.112326
rs1867598	rs62367861	NA	5	60137959	60267302	129343	0.903606	-0.0955094	-0.960033	G	A	0.112326
rs1867598	rs2694528	rs7729141,rs59947541	5	60137959	60273923	135964	0.903606	-0.0955094	-0.960033	A	C	0.112326
rs1867598	rs76281741	NA	5	60137959	60278724	140765	0.893943	-0.094629	-0.959676	T	A	0.111332
rs1867598	rs13180338	rs201116692	5	60137959	60279107	141148	0.851561	-0.0948277	-0.940826	T	A	0.11829
rs1867598	rs13162688	rs201886106	5	60137959	60279108	141149	0.851561	-0.0948277	-0.940826	G	T	0.11829
rs1867598	rs162246	rs7447256,rs4482856,rs3947740,rs2964647,rs2112685,rs1085507,rs10393816	5	60137959	60290686	152727	0.903606	-0.0955094	-0.960033	A	G	0.112326
rs1867598	rs162243	rs702574,rs60155914	5	60137959	60297500	159541	0.903606	-0.0955094	-0.960033	G	A	0.112326
rs112485576	rs75495772	NA	6	32578772	32455718	-123054	0.837638	0.115987	0.966855	T	G	0.142147
rs112485576	rs553071835	NA	6	32578772	32455724	-123048	0.837638	0.115987	0.966855	C	T	0.142147
rs112485576	rs77497538	NA	6	32578772	32455725	-123047	0.83056	0.115832	0.958857	A	G	0.143141
rs112485576	rs112872773	NA	6	32578772	32487174	-91598	0.955897	0.130093	0.992417	C	G	0.16004
rs112485576	rs34855541	rs35637858	6	32578772	32559825	-18947	0.825033	0.122359	0.938975	A	G	0.16501
rs112485576	rs35743245	NA	6	32578772	32559904	-18868	0.82767	0.123727	0.954012	C	T	0.168986
rs112485576	rs35118762	rs76030656	6	32578772	32560631	-18141	0.963027	0.130248	0.992426	C	T	0.159046
rs112485576	rs34928543	NA	6	32578772	32560695	-18077	0.859601	0.119187	0.959969	G	C	0.147117
rs112485576	rs2760976	NA	6	32578772	32560839	-17933	0.844869	0.115458	0.983073	C	T	0.139165
rs112485576	rs35074855	NA	6	32578772	32561140	-17632	0.80172	0.111109	0.973862	C	G	0.135189
rs112485576	rs35525122	rs35630200	6	32578772	32561283	-17489	0.955511	0.129409	0.98487	C	A	0.158052
rs112485576	rs35265698	rs35815369	6	32578772	32561334	-17438	0.963027	0.130248	0.992426	C	G	0.159046
rs112485576	rs34350244	rs76940342,rs34731367	6	32578772	32561465	-17307	0.947747	0.127887	0.977213	C	T	0.15507
rs112485576	rs35294087	rs36050067	6	32578772	32561466	-17306	0.947747	0.127887	0.977213	A	G	0.15507
rs112485576	rs34535888	rs35044681	6	32578772	32561527	-17245	0.844876	0.116826	0.967085	T	C	0.143141
rs112485576	rs34553045	rs78002770,rs35617159	6	32578772	32561565	-17207	0.844876	0.116826	0.967085	T	C	0.143141
rs112485576	rs35371668	rs35630226,rs113865110	6	32578772	32561638	-17134	0.837638	0.115987	0.966855	C	T	0.142147
rs112485576	rs34647096	rs35142819,rs112930829	6	32578772	32561681	-17091	0.866692	0.119343	0.967757	G	A	0.146123
rs112485576	rs2760980	rs9379370,rs35788557	6	32578772	32565201	-13571	0.881322	0.12102	0.96819	G	A	0.148111
rs112485576	rs553195173	NA	6	32578772	32566329	-12443	0.963027	0.130248	0.992426	G	C	0.159046
rs112485576	rs2760985	rs77989767,rs4094004,rs3997860	6	32578772	32566398	-12374	0.963027	0.130248	0.992426	G	A	0.159046
rs112485576	rs2454139	rs3907563,rs112777438	6	32578772	32566635	-12137	0.933071	0.126893	0.969617	G	C	0.15507
rs112485576	rs687308	rs2760987	6	32578772	32567256	-11516	0.940533	0.127732	0.969811	C	T	0.156064
rs112485576	rs35117964	NA	6	32578772	32568146	-10626	0.903396	0.123537	0.968818	A	G	0.151093
rs112485576	rs34117221	NA	6	32578772	32568324	-10448	0.876135	0.1236	0.939551	A	G	0.157058
rs112485576	rs34331363	NA	6	32578772	32568439	-10333	0.955511	0.129409	0.98487	C	T	0.158052
rs112485576	rs35226637	NA	6	32578772	32568448	-10324	0.955511	0.129409	0.98487	G	A	0.158052
rs112485576	rs35653258	NA	6	32578772	32568783	-9989	0.89586	0.122014	0.976142	C	A	0.148111
rs112485576	rs34039593	NA	6	32578772	32570311	-8461	0.955511	0.129409	0.98487	T	G	0.158052
rs112485576	rs2647062	rs34518978	6	32578772	32570417	-8355	0.873999	0.120181	0.967975	A	C	0.147117
rs112485576	rs558721	rs36205114,rs2647064	6	32578772	32570573	-8199	0.918922	0.126582	0.962219	C	T	0.157058
rs112485576	rs679242	rs3903808,rs34598396	6	32578772	32570958	-7814	0.91491	0.129162	0.992363	G	T	0.166004
rs112485576	rs2760990	rs34148327	6	32578772	32571110	-7662	0.901894	0.128852	0.992345	G	A	0.167992
rs112485576	rs2647066	rs34706467	6	32578772	32571122	-7650	0.901894	0.128852	0.992345	C	T	0.167992
rs112485576	rs601148	rs2647069	6	32578772	32573265	-5507	0.882938	0.128387	0.992317	G	T	0.170974
rs112485576	rs601945	rs58977002,rs34437563,rs2647070	6	32578772	32573415	-5357	0.970039	0.12972	0.984905	A	G	0.156064
rs112485576	rs515185	rs7769715,rs35175588	6	32578772	32574742	-4030	0.925405	0.12537	0.976766	T	A	0.152087
rs112485576	rs532965	rs77705561,rs7382756,rs35554121	6	32578772	32577973	-799	0.970039	0.12972	0.984905	T	G	0.156064
rs112485576	rs112485576	NA	6	32578772	32578772	0	1	1	1	C	A	0.156064
rs112485576	rs6917729	rs202164893	6	32578772	32579643	871	0.970039	0.12972	0.984905	T	A	0.156064
rs112485576	rs3997872	rs4110706,rs113881693	6	32578772	32580617	1845	0.992462	0.130869	1	T	A	0.15507
rs112485576	rs3129751	rs6911505,rs4110708,rs3997875,rs117213404,rs116753595,rs112985149	6	32578772	32582189	3417	0.992462	0.130869	1	A	C	0.15507
rs112485576	rs3104413	rs111344329	6	32578772	32582650	3878	0.962537	0.128881	0.984809	C	G	0.15507
rs112485576	rs3129753	rs6605555,rs112397540	6	32578772	32583027	4255	0.977558	0.130559	0.992444	G	C	0.157058
rs112485576	rs6605556	rs192602999,rs113142979	6	32578772	32583099	4327	0.955053	0.128042	0.984711	A	G	0.154076
rs112485576	rs6941395	NA	6	32578772	32583206	4434	0.970039	0.12972	0.984905	G	A	0.156064
rs112485576	rs6931277	rs79328089,rs112969691	6	32578772	32583357	4585	0.977558	0.130559	0.992444	A	T	0.157058
rs112485576	rs9271494	rs9379372,rs34190604	6	32578772	32589240	10468	0.940185	0.124997	1	A	C	0.148111
rs112485576	rs9271509	rs113724633	6	32578772	32589415	10643	0.894419	0.128013	0.984707	G	A	0.166998
rs112485576	rs9271579	rs36191437,rs34197099	6	32578772	32590637	11865	0.864702	0.124658	0.95434	T	A	0.163022
rs112485576	rs9271580	rs36157656,rs111271020	6	32578772	32590641	11869	0.872104	0.125497	0.961905	T	G	0.164016
rs112485576	rs9271594	rs34226353,rs193168365,rs17599218	6	32578772	32591213	12441	0.962537	0.128881	0.984809	A	G	0.15507
rs112485576	rs9271608	rs113785384	6	32578772	32591588	12816	0.948384	0.129254	0.984852	A	G	0.159046
rs112485576	rs1281947	rs9271632,rs34006369	6	32578772	32592009	13237	0.977442	0.129875	0.992404	A	G	0.15507
rs112485576	rs9271726	NA	6	32578772	32593566	14794	0.835478	0.127146	0.992243	T	G	0.178926
rs112485576	rs2133036	rs9271911,rs117738421,rs115632661	6	32578772	32596203	17431	0.970247	0.130403	0.992435	C	T	0.158052
rs112485576	rs3129769	rs9406399,rs9271944,rs111944465	6	32578772	32597022	18250	0.962729	0.129565	0.984888	G	A	0.157058
rs112485576	rs2395518	rs9271998,rs181416217	6	32578772	32597812	19040	0.894419	0.128013	0.984707	T	C	0.166998
rs112485576	rs2395519	rs9272010,rs7449685,rs3129772,rs150358300	6	32578772	32598067	19295	0.920743	0.128634	0.98478	A	C	0.163022
rs112485576	rs9272021	rs117205420,rs114153839,rs111507291	6	32578772	32598515	19743	0.818751	0.12668	0.992214	A	G	0.181909
rs112485576	rs3104381	rs9391887,rs9379374,rs9272039,rs142255893	6	32578772	32598854	20082	0.948855	0.129938	0.992408	G	A	0.161034
rs112485576	rs3104378	rs9391890,rs9272053,rs118159700,rs114973966,rs112724214	6	32578772	32599163	20391	0.921535	0.129318	0.992372	C	T	0.16501
rs112485576	rs3104375	rs9272107,rs35444226,rs118081888,rs116018922	6	32578772	32600101	21329	0.963027	0.130248	0.992426	G	C	0.159046
rs112485576	rs1826962	rs9378272,rs9272157,rs58274192,rs117345578,rs116171428	6	32578772	32601083	22311	0.813296	0.126525	0.992205	T	C	0.182903
rs112485576	rs3104371	rs9272217,rs36116116,rs117268868,rs114880286	6	32578772	32602137	23365	0.889183	0.128542	0.992326	C	G	0.16998
rs112485576	rs1391371	rs9272295,rs34033049,rs113693217	6	32578772	32603798	25026	0.841179	0.127301	0.992252	A	T	0.177932
rs112485576	rs9272353	rs36019408	6	32578772	32604456	25684	0.800567	0.125531	0.98441	G	C	0.182903
rs112485576	rs9272417	rs34156922	6	32578772	32605078	26306	0.948013	0.128571	0.977331	A	G	0.157058
rs112485576	rs9272425	rs35714186	6	32578772	32605178	26406	0.820728	0.125468	0.976784	T	C	0.176938
rs112485576	rs9272456	NA	6	32578772	32605555	26783	0.861891	0.126554	0.976979	T	A	0.16998
rs112485576	rs9272461	NA	6	32578772	32605609	26837	0.868048	0.126709	0.977006	G	A	0.168986
rs112485576	rs9272466	rs36224134	6	32578772	32605696	26924	0.826315	0.123043	0.946476	G	T	0.166998
rs112485576	rs35874654	NA	6	32578772	32609479	30707	0.817717	0.12152	0.931428	C	A	0.164016
rs112485576	rs34965214	NA	6	32578772	32609545	30773	0.826315	0.123043	0.946476	C	T	0.166998
rs112485576	rs9272742	NA	6	32578772	32609722	30950	0.804401	0.123106	0.953791	C	T	0.172962
rs4140646	rs1139226	rs59916442	6	27738801	27675290	-63511	0.84563	0.164313	0.993987	A	T	0.247515
rs4140646	rs9468195	NA	6	27738801	27676309	-62492	0.84563	0.164313	0.993987	A	G	0.247515
rs4140646	rs4713118	NA	6	27738801	27676794	-62007	0.84563	0.164313	0.993987	A	G	0.247515
rs4140646	rs13215072	NA	6	27738801	27677728	-61073	0.841121	0.164095	0.993979	A	G	0.248509
rs4140646	rs9393846	NA	6	27738801	27679717	-59084	0.823442	0.163221	0.993947	T	C	0.252485
rs4140646	rs7772027	rs9461399,rs58238216	6	27738801	27682914	-55887	0.897725	0.166715	0.994073	G	T	0.236581
rs4140646	rs9468200	rs60454016	6	27738801	27683063	-55738	0.897725	0.166715	0.994073	T	A	0.236581
rs4140646	rs34752872	rs57005144	6	27738801	27683244	-55557	0.897725	0.166715	0.994073	A	T	0.236581
rs4140646	rs9380010	rs60783483	6	27738801	27683572	-55229	0.897725	0.166715	0.994073	A	G	0.236581
rs4140646	rs9368528	rs61236284	6	27738801	27683798	-55003	0.897725	0.166715	0.994073	G	A	0.236581
rs4140646	rs9380011	rs60888452	6	27738801	27683924	-54877	0.897725	0.166715	0.994073	A	G	0.236581
rs4140646	rs9368529	NA	6	27738801	27684631	-54170	0.897725	0.166715	0.994073	G	A	0.236581
rs4140646	rs9380012	rs57161684	6	27738801	27684654	-54147	0.897725	0.166715	0.994073	A	G	0.236581
rs4140646	rs2394000	rs56811854,rs17327232	6	27738801	27686991	-51810	0.897725	0.166715	0.994073	A	G	0.236581
rs4140646	rs9468201	rs58578470	6	27738801	27687035	-51766	0.892791	0.166497	0.994065	C	T	0.237575
rs4140646	rs9393847	rs58938882	6	27738801	27687973	-50828	0.897725	0.166715	0.994073	G	A	0.236581
rs4140646	rs9393848	rs59218855,rs57380413,rs111184009	6	27738801	27688369	-50432	0.897725	0.166715	0.994073	G	A	0.236581
rs4140646	rs9468203	rs59619343,rs57085476	6	27738801	27688667	-50134	0.897725	0.166715	0.994073	A	G	0.236581
rs4140646	rs9468204	rs10946945	6	27738801	27688809	-49992	0.897725	0.166715	0.994073	C	T	0.236581
rs4140646	rs9468206	NA	6	27738801	27690453	-48348	0.887898	0.166279	0.994057	G	T	0.238569
rs4140646	rs2056925	rs9468207	6	27738801	27690905	-47896	0.832211	0.163658	0.993963	A	G	0.250497
rs4140646	rs6922574	rs57311977	6	27738801	27693003	-45798	0.841121	0.164095	0.993979	A	T	0.248509
rs4140646	rs9348775	rs59241273	6	27738801	27695329	-43472	0.841121	0.164095	0.993979	C	T	0.248509
rs4140646	rs9366700	rs58862433	6	27738801	27696951	-41850	0.846829	0.164871	1	C	T	0.249503
rs4140646	rs6456802	rs9393850,rs56858014	6	27738801	27698355	-40446	0.846829	0.164871	1	A	G	0.249503
rs4140646	rs9393851	rs74293990	6	27738801	27699581	-39220	0.846829	0.164871	1	A	T	0.249503
rs4140646	rs9461400	NA	6	27738801	27700559	-38242	0.846829	0.164871	1	A	G	0.249503
rs4140646	rs10214440	rs74293991	6	27738801	27702440	-36361	0.846829	0.164871	1	A	C	0.249503
rs4140646	rs9295742	NA	6	27738801	27702832	-35969	0.846829	0.164871	1	G	A	0.249503
rs4140646	rs9461401	rs57089901	6	27738801	27703291	-35510	0.846829	0.164871	1	G	A	0.249503
rs4140646	rs6902689	rs58320884	6	27738801	27709441	-29360	0.851343	0.165089	1	C	T	0.248509
rs4140646	rs6914924	rs57739811	6	27738801	27711530	-27271	0.851343	0.165089	1	C	T	0.248509
rs4140646	rs6930992	rs9461402	6	27738801	27712120	-26681	0.846829	0.164871	1	A	C	0.249503
rs4140646	rs9468214	rs59482855	6	27738801	27713299	-25502	0.846829	0.164871	1	G	C	0.249503
rs4140646	rs6901520	rs9468215	6	27738801	27714575	-24226	0.846829	0.164871	1	G	T	0.249503
rs4140646	rs9295743	NA	6	27738801	27715102	-23699	0.842352	0.164652	1	G	C	0.250497
rs4140646	rs9283880	rs58726782	6	27738801	27715243	-23558	0.842352	0.164652	1	A	C	0.250497
rs4140646	rs9283881	NA	6	27738801	27715255	-23546	0.846829	0.164871	1	A	T	0.249503
rs4140646	rs9283882	NA	6	27738801	27715258	-23543	0.846829	0.164871	1	A	C	0.249503
rs4140646	rs9283883	rs58046059	6	27738801	27715470	-23331	0.842352	0.164652	1	T	A	0.250497
rs4140646	rs7760523	rs58484649,rs386612988	6	27738801	27718109	-20692	0.851343	0.165089	1	A	G	0.248509
rs4140646	rs35957409	rs59758937	6	27738801	27718272	-20529	0.851343	0.165089	1	T	C	0.248509
rs4140646	rs9461405	rs60399954,rs59705969	6	27738801	27719375	-19426	0.851343	0.165089	1	G	T	0.248509
rs4140646	rs9461406	NA	6	27738801	27719764	-19037	0.971648	0.17033	1	T	C	0.224652
rs4140646	rs4713121	rs58150165,rs52815962	6	27738801	27722064	-16737	0.908462	0.167709	1	T	C	0.236581
rs4140646	rs9468217	rs74293992,rs12180744	6	27738801	27726467	-12334	0.971648	0.17033	1	G	A	0.224652
rs4140646	rs7776351	rs61411871	6	27738801	27726731	-12070	0.851343	0.165089	1	C	T	0.248509
rs4140646	rs4711163	rs57135292	6	27738801	27727513	-11288	0.903483	0.167491	1	G	A	0.237575
rs4140646	rs7773070	NA	6	27738801	27728827	-9974	0.851343	0.165089	1	T	C	0.248509
rs4140646	rs9295746	rs74293993,rs59568427	6	27738801	27730064	-8737	0.971648	0.17033	1	T	C	0.224652
rs4140646	rs7759217	NA	6	27738801	27730463	-8338	0.869763	0.165962	1	A	G	0.244533
rs4140646	rs9468219	rs58098653	6	27738801	27731755	-7046	0.869763	0.165962	1	C	A	0.244533
rs4140646	rs9468220	NA	6	27738801	27732976	-5825	1	0.171422	1	C	T	0.219682
rs4140646	rs9366702	rs59552863	6	27738801	27734470	-4331	0.869763	0.165962	1	T	C	0.244533
rs4140646	rs7756968	rs57663347,rs17694206	6	27738801	27734954	-3847	1	0.171422	1	C	G	0.219682
rs4140646	rs9368530	rs60954040	6	27738801	27737605	-1196	0.869763	0.165962	1	A	G	0.244533
rs4140646	rs2893929	rs58423233	6	27738801	27738732	-69	1	0.171422	1	A	T	0.219682
rs4140646	rs4140646	rs9468221,rs59021553	6	27738801	27738801	0	1	1	1	G	A	0.219682
rs4140646	rs2893930	rs9468222,rs58692496	6	27738801	27738806	5	1	0.171422	1	T	C	0.219682
rs4140646	rs742046	NA	6	27738801	27739254	453	0.874462	0.166181	1	T	C	0.243539
rs4140646	rs742047	rs59919622,rs17750881	6	27738801	27739380	579	1	0.171422	1	A	G	0.219682
rs4140646	rs760587	rs17750893	6	27738801	27740300	1499	1	0.171422	1	C	A	0.219682
rs4140646	rs9468223	NA	6	27738801	27740666	1865	0.874462	0.166181	1	C	T	0.243539
rs4140646	rs2179094	rs59135465	6	27738801	27741825	3024	0.869763	0.165962	1	T	C	0.244533
rs4140646	rs1985099	NA	6	27738801	27742035	3234	0.869763	0.165962	1	A	G	0.244533
rs4140646	rs9468225	rs12177556	6	27738801	27745719	6918	0.869763	0.165962	1	T	G	0.244533
rs4140646	rs10484401	rs57112921,rs17750929	6	27738801	27746590	7789	0.994227	0.171203	1	A	T	0.220676
rs4140646	rs35069907	NA	6	27738801	27746692	7891	0.994227	0.171203	1	T	C	0.220676
rs4140646	rs2893931	rs60242868	6	27738801	27748010	9209	0.869763	0.165962	1	G	A	0.244533
rs4140646	rs2394002	rs57621966	6	27738801	27748015	9214	0.865102	0.165744	1	G	A	0.245527
rs4140646	rs2092075	rs72500860,rs4580845,rs17327295	6	27738801	27749330	10529	0.869763	0.165962	1	G	C	0.244533
rs4140646	rs13211701	rs57526533	6	27738801	27750079	11278	0.869763	0.165962	1	T	C	0.244533
rs4140646	rs9468229	rs59741508	6	27738801	27750086	11285	0.869763	0.165962	1	G	A	0.244533
rs4140646	rs2179095	rs60426546,rs58068609,rs4310045,rs17321942	6	27738801	27750858	12057	0.869763	0.165962	1	C	T	0.244533
rs4140646	rs200465	rs601011	6	27738801	27757654	18853	0.865102	0.165744	1	T	A	0.245527
rs4140646	rs200503	rs59520675	6	27738801	27785882	47081	0.836826	0.159298	0.941264	A	G	0.229622
rs4140646	rs200502	rs60303284,rs400890	6	27738801	27788062	49261	0.836826	0.159298	0.941264	C	T	0.229622
rs9261484	rs9261440	rs58852998,rs117773785,rs116211244	6	30108683	30090820	-17863	0.909538	0.180833	0.994533	T	C	0.246521
rs9261484	rs9261442	rs59254626,rs117506754,rs114735865	6	30108683	30093744	-14939	0.846813	0.171302	0.994231	A	G	0.233598
rs9261484	rs9261443	rs61597527,rs117240271,rs114584224	6	30108683	30094315	-14368	0.944213	0.185966	0.994683	A	G	0.253479
rs9261484	rs9261444	rs386621213,rs118086847,rs114837489	6	30108683	30094611	-14072	0.827937	0.16837	0.994131	C	T	0.229622
rs9261484	rs9261445	rs61602336,rs116849395,rs114630144	6	30108683	30094788	-13895	0.846813	0.171302	0.994231	G	T	0.233598
rs9261484	rs9261446	rs57942430,rs117323329,rs116497342	6	30108683	30094840	-13843	0.846813	0.171302	0.994231	G	A	0.233598
rs9261484	rs9261448	rs59549664,rs17187973,rs116955422,rs115110884	6	30108683	30095329	-13354	0.842456	0.170097	1	T	C	0.230616
rs9261484	rs9261449	rs60149195,rs140028848	6	30108683	30096005	-12678	0.929433	0.183294	1	C	T	0.248509
rs9261484	rs1419673	rs60797203,rs117297222,rs114877221	6	30108683	30096717	-11966	0.851919	0.171563	1	A	G	0.232604
rs9261484	rs1419672	rs58796142,rs386531214,rs117768650,rs115934316	6	30108683	30096772	-11911	0.949327	0.186227	1	G	T	0.252485
rs9261484	rs1419671	rs57540312,rs4713291,rs117919293,rs116534177	6	30108683	30097170	-11513	0.851919	0.171563	1	T	A	0.232604
rs9261484	rs9261450	rs117382993,rs116368593	6	30108683	30097818	-10865	0.934387	0.184027	1	A	G	0.249503
rs9261484	rs9261451	rs118134979,rs115688366	6	30108683	30097920	-10763	0.934387	0.184027	1	T	G	0.249503
rs9261484	rs757264	rs117002758,rs115248117	6	30108683	30098248	-10435	0.929433	0.183294	1	C	T	0.248509
rs9261484	rs757263	rs57234483,rs117400041,rs114178068	6	30108683	30098323	-10360	0.934387	0.184027	1	C	T	0.249503
rs9261484	rs3888580	rs9261452,rs59396687,rs4248144,rs117670572,rs115046755	6	30108683	30098389	-10294	0.851919	0.171563	1	G	A	0.232604
rs9261484	rs1076229	rs58545372,rs4248145,rs386514956,rs16897071,rs117171458,rs115830352	6	30108683	30098609	-10074	0.851919	0.171563	1	A	G	0.232604
rs9261484	rs9261453	rs57467992,rs117771630,rs114922873,rs112861961	6	30108683	30099948	-8735	0.934387	0.184027	1	A	G	0.249503
rs9261484	rs9261454	rs61002153,rs117961430,rs116622083	6	30108683	30099951	-8732	0.851919	0.171563	1	G	A	0.232604
rs9261484	rs9261455	rs117527632,rs116014526,rs112270456	6	30108683	30099996	-8687	0.934387	0.184027	1	T	G	0.249503
rs9261484	rs9261456	rs117882918,rs116341575,rs112411572	6	30108683	30100040	-8643	0.851919	0.171563	1	C	T	0.232604
rs9261484	rs9261457	rs117147671,rs114261384	6	30108683	30100221	-8462	0.851919	0.171563	1	A	G	0.232604
rs9261484	rs9261458	rs117637026,rs116133930	6	30108683	30100570	-8113	0.851919	0.171563	1	A	T	0.232604
rs9261484	rs9261459	rs116904921,rs116715711	6	30108683	30101237	-7446	0.851919	0.171563	1	A	G	0.232604
rs9261484	rs9261461	rs61630771,rs118133186,rs114667984	6	30108683	30101950	-6733	0.979568	0.190626	1	T	G	0.258449
rs9261484	rs9261462	rs59522837,rs116862317,rs115240597	6	30108683	30102011	-6672	0.842456	0.170097	1	G	A	0.230616
rs9261484	rs9261463	rs58496408,rs118010322,rs114385710	6	30108683	30102064	-6619	0.851919	0.171563	1	G	C	0.232604
rs9261484	rs4713293	rs56894993,rs117350808,rs115343609	6	30108683	30102415	-6268	0.851919	0.171563	1	A	G	0.232604
rs9261484	rs9261465	rs17187994,rs117796282,rs114135415	6	30108683	30103745	-4938	0.851919	0.171563	1	C	T	0.232604
rs9261484	rs9261466	rs17194342,rs117587167,rs115633585	6	30108683	30103840	-4843	0.866208	0.173763	1	C	T	0.235586
rs9261484	rs9261467	rs17194349,rs117781197,rs116212533,rs113732331	6	30108683	30103898	-4785	0.851919	0.171563	1	A	G	0.232604
rs9261484	rs9261468	rs117538752,rs115423069	6	30108683	30104480	-4203	0.851919	0.171563	1	A	G	0.232604
rs9261484	rs2857458	rs9261469,rs117287486,rs116616001,rs113993755	6	30108683	30104783	-3900	0.829186	0.182017	0.978622	A	G	0.291252
rs9261484	rs9261470	rs118102552,rs113997222,rs113099452	6	30108683	30104808	-3875	0.866208	0.173763	1	G	A	0.235586
rs9261484	rs9261471	rs58945977,rs116899788,rs115157398	6	30108683	30105349	-3334	0.851919	0.171563	1	T	C	0.232604
rs9261484	rs9261472	rs117183018,rs114303294	6	30108683	30105391	-3292	0.870995	0.174496	1	T	C	0.236581
rs9261484	rs9261473	rs116976650,rs115931968	6	30108683	30105544	-3139	0.851919	0.171563	1	C	A	0.232604
rs9261484	rs2857435	rs60364430,rs4713294,rs117775115,rs116470139,rs112921759	6	30108683	30106024	-2659	0.866208	0.173763	1	A	T	0.235586
rs9261484	rs2857436	rs9261475,rs60413844,rs4713295,rs117399824,rs115041047,rs112422757	6	30108683	30106070	-2613	0.829186	0.182017	0.978622	C	T	0.291252
rs9261484	rs2857438	rs57438996,rs4713296,rs117150697,rs114582001	6	30108683	30106202	-2481	0.870995	0.174496	1	G	A	0.236581
rs9261484	rs2857439	rs58830692,rs118100963,rs116560795	6	30108683	30106296	-2387	0.851919	0.171563	1	G	A	0.232604
rs9261484	rs2857440	rs58715024,rs117804330,rs114887780	6	30108683	30106493	-2190	0.870995	0.174496	1	T	C	0.236581
rs9261484	rs543833159	NA	6	30108683	30106975	-1708	0.851919	0.171563	1	A	C	0.232604
rs9261484	rs9261479	rs61321947,rs143507206,rs113154636	6	30108683	30107153	-1530	0.870995	0.174496	1	T	C	0.236581
rs9261484	rs9261480	rs60110842,rs146169680	6	30108683	30107309	-1374	0.870995	0.174496	1	A	G	0.236581
rs9261484	rs9261481	rs57834190,rs139104997,rs111952274	6	30108683	30108111	-572	0.866208	0.173763	1	C	T	0.235586
rs9261484	rs9261482	rs56917670,rs144010084	6	30108683	30108336	-347	0.870995	0.174496	1	A	G	0.236581
rs9261484	rs9261483	rs60503828,rs117575838,rs115614602	6	30108683	30108468	-215	0.979568	0.190626	1	C	A	0.258449
rs9261484	rs9261484	rs116853279,rs115632205	6	30108683	30108683	0	1	1	1	C	T	0.262425
rs9261484	rs9261485	rs59355588,rs56532019,rs117260503,rs114002326	6	30108683	30108751	68	0.870995	0.174496	1	G	A	0.236581
rs9261484	rs9261486	rs117438643,rs116468687	6	30108683	30109063	380	0.870995	0.174496	1	G	A	0.236581
rs9261484	rs9261488	rs58736313,rs58587316,rs116937910,rs116274680	6	30108683	30109412	729	0.851919	0.171563	1	C	T	0.232604
rs9261484	rs9261489	rs61330483,rs61041406,rs117285011,rs115132304	6	30108683	30109482	799	0.851919	0.171563	1	A	G	0.232604
rs9261484	rs9261490	rs60021764,rs117047939,rs115249337,rs113523834	6	30108683	30109831	1148	0.964387	0.188426	1	T	C	0.255467
rs9261484	rs9261491	rs60413088,rs57977977,rs117984789,rs114901681	6	30108683	30109861	1178	0.964387	0.188426	1	A	C	0.255467
rs9261484	rs9261492	rs61419631,rs117742472,rs115473319	6	30108683	30110058	1375	0.964387	0.188426	1	G	A	0.255467
rs9261484	rs9261493	rs60026458,rs117013991,rs116347549	6	30108683	30110337	1654	0.959354	0.187693	1	C	A	0.254473
rs9261484	rs9261495	rs117697431,rs115277233	6	30108683	30110880	2197	0.83304	0.16863	1	G	A	0.228628
rs9261484	rs9261496	rs117934162,rs114807642	6	30108683	30111014	2331	0.964387	0.188426	1	C	T	0.255467
rs9261484	rs9261497	rs118150225,rs114361313	6	30108683	30111096	2413	0.964387	0.188426	1	A	T	0.255467
rs9261484	rs9261498	rs117190977,rs114757677	6	30108683	30111351	2668	0.974494	0.189892	1	C	T	0.257455
rs9261484	rs9261499	rs117322333,rs116276196,rs113571444	6	30108683	30111478	2795	0.847181	0.17083	1	T	C	0.23161
rs9261484	rs9261500	rs117712310,rs116684537,rs112088236	6	30108683	30111487	2804	0.847181	0.17083	1	A	G	0.23161
rs9261484	rs9261501	rs117095871,rs114619470,rs113305776	6	30108683	30111526	2843	0.959354	0.187693	1	C	T	0.254473
rs9261484	rs9261502	rs61247716,rs117505154,rs115422977	6	30108683	30111610	2927	0.959354	0.187693	1	A	T	0.254473
rs9261484	rs9261503	rs117939489,rs115170818	6	30108683	30111863	3180	0.851919	0.171563	1	G	A	0.232604
rs9261484	rs9261504	rs17188008,rs117592556,rs114629917	6	30108683	30111932	3249	0.92432	0.183033	0.994598	C	T	0.249503
rs9261484	rs9261505	rs57651262,rs17188022,rs116954361,rs115291207	6	30108683	30112408	3725	0.851919	0.171563	1	A	G	0.232604
rs9261484	rs9261507	rs61266682,rs17194370,rs117769252,rs116371874	6	30108683	30112627	3944	0.959354	0.187693	1	G	A	0.254473
rs9261484	rs9261508	rs57117227,rs118025636,rs115648097	6	30108683	30112704	4021	0.959354	0.187693	1	T	C	0.254473
rs9261484	rs9261509	rs117733625,rs116132154	6	30108683	30112906	4223	0.959354	0.187693	1	T	C	0.254473
rs9261484	rs9261510	rs61545891,rs12055379,rs117904806,rs114553072	6	30108683	30112982	4299	0.891192	0.184041	0.95858	A	T	0.26839
rs9261484	rs3815086	rs59753802,rs117669090,rs114667068,rs111515525	6	30108683	30113344	4661	0.959354	0.187693	1	C	T	0.254473
rs9261484	rs3815085	rs61653428,rs386587071,rs117169989,rs116679269,rs111432831	6	30108683	30113417	4734	0.959354	0.187693	1	C	T	0.254473
rs9261484	rs3815084	rs61247999,rs3873300,rs386587070,rs117358574,rs114365858,rs112177586	6	30108683	30113427	4744	0.959354	0.187693	1	C	A	0.254473
rs9261484	rs1541324	rs57238604,rs386536586,rs3815083,rs118154161,rs115830228	6	30108683	30113471	4788	0.959354	0.187693	1	G	A	0.254473
rs9261484	rs3815082	rs6917283,rs58672306,rs118074116,rs114483582	6	30108683	30113955	5272	0.959354	0.187693	1	A	G	0.254473
rs9261484	rs3815080	rs58007082,rs386587069,rs117953209,rs116752478	6	30108683	30114101	5418	0.974494	0.189892	1	G	A	0.257455
rs9261484	rs9261512	rs61196450,rs141277925	6	30108683	30114216	5533	0.861433	0.173029	1	C	T	0.234592
rs9261484	rs3815079	rs59350617,rs4959043,rs147740088	6	30108683	30114365	5682	0.842456	0.170097	1	A	T	0.230616
rs9261484	rs4959011	rs117244168,rs116012477	6	30108683	30114623	5940	0.974494	0.189892	1	T	A	0.257455
rs9261484	rs4959044	rs117728602,rs114467419	6	30108683	30114666	5983	0.851919	0.171563	1	C	T	0.232604
rs9261484	rs4959012	rs117859046,rs114448992	6	30108683	30114845	6162	0.828351	0.167897	1	T	C	0.227634
rs9261484	rs757262	rs60201116,rs17194377,rs117332023,rs115029820	6	30108683	30114955	6272	0.846813	0.171302	0.994231	C	T	0.233598
rs9261484	rs757261	rs17194384,rs118118707,rs115591592	6	30108683	30115063	6380	0.847181	0.17083	1	G	A	0.23161
rs9261484	rs9261513	rs56745802,rs17188036,rs117229611,rs115249742	6	30108683	30115484	6801	0.974494	0.189892	1	A	G	0.257455
rs9261484	rs757259	rs57766421,rs17188043,rs117635540,rs116628559	6	30108683	30115542	6859	0.851919	0.171563	1	G	A	0.232604
rs9261484	rs1573299	rs17188057,rs117831374,rs115810175,rs113130715	6	30108683	30115965	7282	0.851919	0.171563	1	C	T	0.232604
rs9261484	rs1573298	rs61350860,rs61027747,rs55882560,rs118167794,rs116444057	6	30108683	30116160	7477	0.974494	0.189892	1	G	C	0.257455
rs9261484	rs1573297	rs59375772,rs117585794,rs114600163	6	30108683	30116341	7658	0.851919	0.171563	1	C	T	0.232604
rs9261484	rs9261514	rs61303720,rs117777164,rs116032255	6	30108683	30116537	7854	0.851919	0.171563	1	G	A	0.232604
rs9261484	rs9261516	rs58533894,rs149295593	6	30108683	30116566	7883	0.847181	0.17083	1	G	A	0.23161
rs9261484	rs9261517	rs57961524,rs139463015	6	30108683	30116661	7978	0.851919	0.171563	1	G	A	0.232604
rs9261484	rs9261518	rs59418611,rs59332615,rs117194851,rs116832782,rs111169337	6	30108683	30116985	8302	0.959354	0.187693	1	G	A	0.254473
rs9261484	rs9261519	rs61133576,rs60237050,rs56502109,rs118072817,rs114328263,rs113530827	6	30108683	30117101	8418	0.959354	0.187693	1	T	C	0.254473
rs9261484	rs9261521	rs115435338	6	30108683	30117773	9090	0.851919	0.171563	1	C	T	0.232604
rs9261484	rs9261522	rs117182074,rs116292174	6	30108683	30117781	9098	0.851919	0.171563	1	T	C	0.232604
rs9261484	rs9261523	rs117604132,rs116342147	6	30108683	30117913	9230	0.954334	0.18696	1	C	A	0.253479
rs9261484	rs9261524	rs386621215,rs116984896,rs116070720	6	30108683	30117921	9238	0.847181	0.17083	1	T	A	0.23161
rs9261484	rs9261525	rs117277234,rs114261152	6	30108683	30118128	9445	0.959354	0.187693	1	T	C	0.254473
rs9261484	rs4392759	rs117827642,rs114344715,rs112331717	6	30108683	30118707	10024	0.847181	0.17083	1	G	A	0.23161
rs9261484	rs9261526	rs60885051,rs117619611,rs116227906	6	30108683	30119275	10592	0.929433	0.183294	1	G	A	0.248509
rs9261484	rs9261527	rs60082452,rs386621216,rs117239943,rs115345216	6	30108683	30119392	10709	0.959354	0.187693	1	G	A	0.254473
rs9261484	rs9261528	rs57755056,rs118086499,rs116834098	6	30108683	30119429	10746	0.959354	0.187693	1	T	G	0.254473
rs9261484	rs9261529	rs57898516,rs117446778,rs114848442	6	30108683	30120134	11451	0.929433	0.183294	1	T	C	0.248509
rs9261484	rs9261530	rs59632610,rs116949740,rs114863481	6	30108683	30120164	11481	0.929433	0.183294	1	G	C	0.248509
rs9261484	rs9261531	rs57160396,rs117233852,rs115696887	6	30108683	30120268	11585	0.929433	0.183294	1	C	T	0.248509
rs9261484	rs2285796	rs59723242,rs17194398,rs117768634,rs116319241	6	30108683	30120450	11767	0.929433	0.183294	1	G	T	0.248509
rs9261484	rs2857433	rs59245778,rs386575510,rs17194418,rs117258701,rs116214993	6	30108683	30120633	11950	0.929433	0.183294	1	T	G	0.248509
rs9261484	rs2285795	rs59876888,rs386563617,rs17188078,rs118133910,rs115261560	6	30108683	30120912	12229	0.889637	0.181207	0.95796	C	T	0.256461
rs9261484	rs9261532	rs60429815,rs17188085,rs117012586,rs114012603,rs112142102	6	30108683	30120945	12262	0.929433	0.183294	1	T	G	0.248509
rs9261484	rs2517655	rs58698588,rs17194425,rs117481835,rs114761122,rs112418559	6	30108683	30121048	12365	0.847181	0.17083	1	C	T	0.23161
rs9261484	rs2508031	rs59753373,rs17194432,rs117692833,rs114680453,rs113819594	6	30108683	30121066	12383	0.959354	0.187693	1	C	T	0.254473
rs9261484	rs2508030	rs60311860,rs386568454,rs17194439,rs117101594,rs114587342,rs112809497	6	30108683	30121096	12413	0.929433	0.183294	1	C	T	0.248509
rs9261484	rs2517653	rs58161751,rs17469984,rs118041700,rs116525154,rs111517881	6	30108683	30121185	12502	0.852235	0.17912	0.927907	G	A	0.264414
rs9261484	rs9261533	rs61692545,rs117770762,rs116285907	6	30108683	30121258	12575	0.914214	0.182511	0.983923	T	C	0.251491
rs9261484	rs9261535	rs60553838,rs117681031,rs115257997	6	30108683	30127323	18640	0.803838	0.165648	0.982316	G	A	0.228628
rs9261484	rs929156	rs57878036,rs52813848,rs17855617,rs17774007,rs116909789,rs116372975	6	30108683	30139699	31016	0.865186	0.178013	0.952148	G	A	0.253479
rs9261484	rs13194768	rs118146875,rs116367210	6	30108683	30147494	38811	0.803838	0.165648	0.982316	G	A	0.228628
rs9261484	rs2239530	rs57433345,rs117444911,rs116234811	6	30108683	30152115	43432	0.803838	0.165648	0.982316	C	G	0.228628
rs9261484	rs7843	rs59877799,rs3181875,rs17470636,rs118154362,rs114786972	6	30108683	30152367	43684	0.803838	0.165648	0.982316	A	G	0.228628
rs9261484	rs1042338	rs57723422,rs56629294,rs17470691,rs17194537,rs117202180,rs116060756	6	30108683	30152789	44106	0.845746	0.175081	0.951386	C	T	0.249503
rs9261484	rs2517616	rs150640316	6	30108683	30162458	53775	0.845746	0.175081	0.951386	C	G	0.249503
rs9261484	rs4711211	rs59973637,rs117646525,rs115620499	6	30108683	30162809	54126	0.803838	0.165648	0.982316	A	G	0.228628
rs9261484	rs3778622	rs117607839,rs114341155	6	30108683	30165316	56633	0.803838	0.165648	0.982316	T	A	0.228628
rs9261484	rs2517607	rs75417058,rs117161510,rs116188600	6	30108683	30173544	64861	0.836283	0.174559	0.941052	G	A	0.251491
rs9261484	rs2517606	rs117508189,rs115134344	6	30108683	30173545	64862	0.836283	0.174559	0.941052	G	A	0.251491
rs9261484	rs2844775	rs59644954,rs56431345,rs17471504,rs117449094,rs114946005	6	30108683	30179422	70739	0.836283	0.174559	0.941052	G	A	0.251491
rs9261484	rs62407547	rs375611687	6	30108683	30216712	108029	0.82185	0.172359	0.940345	T	C	0.248509
rs12528068	rs2881955	rs61275668	6	72487762	72479263	-8499	0.968837	0.186249	0.994691	C	T	0.251491
rs12528068	rs12528068	NA	6	72487762	72487762	0	1	1	1	C	T	0.255467
rs12528068	rs9442714	rs59179722	6	72487762	72489033	1271	1	0.190204	1	C	T	0.255467
rs12528068	rs66472504	NA	6	72487762	72489955	2193	1	0.190204	1	T	C	0.255467
rs12528068	rs6935089	rs9358978	6	72487762	72513915	26153	0.968892	0.185763	1	C	G	0.249503
rs997368	rs997368	rs58667028	6	112243291	112243291	0	1	1	1	A	G	0.199801
rs997368	rs9400515	rs61545154,rs58958578,rs386491253	6	112243291	112250110	6819	0.969668	0.158888	1	A	C	0.204771
rs997368	rs9387055	rs112955141	6	112243291	112251458	8167	0.969668	0.158888	1	A	C	0.204771
rs75859381	rs79035193	NA	6	133210361	133147365	-62996	0.818477	0.0268923	1	T	C	0.027833
rs75859381	rs75859381	NA	6	133210361	133210361	0	1	1	1	T	C	0.0337972
rs75859381	rs118130928	NA	6	133210361	133212446	2085	1	0.032655	1	T	A	0.0337972
rs76949143	rs180984780	NA	7	66009851	65529558	-480293	0.808395	0.0561541	0.965807	A	T	0.0715706
rs76949143	rs12536292	NA	7	66009851	65551821	-458030	0.81588	0.0484528	1	C	T	0.0516899
rs76949143	rs12540307	NA	7	66009851	65662767	-347084	0.966205	0.0568389	1	C	T	0.0606362
rs76949143	rs62468707	NA	7	66009851	65830164	-179687	0.81588	0.0484528	1	G	T	0.0516899
rs76949143	rs62465364	NA	7	66009851	65846105	-163746	0.81588	0.0484528	1	A	G	0.0516899
rs76949143	rs62465367	NA	7	66009851	65849657	-160194	0.81588	0.0484528	1	T	G	0.0516899
rs76949143	rs12540667	NA	7	66009851	65899633	-110218	0.81588	0.0484528	1	T	C	0.0516899
rs76949143	rs12534039	rs13308928	7	66009851	65905228	-104623	0.81588	0.0484528	1	T	C	0.0516899
rs76949143	rs12532657	NA	7	66009851	65912507	-97344	0.81588	0.0484528	1	C	T	0.0516899
rs76949143	rs62465432	NA	7	66009851	66001356	-8495	0.832442	0.0493846	1	C	A	0.0526839
rs76949143	rs79296366	NA	7	66009851	66005971	-3880	0.96642	0.0577084	0.983067	A	G	0.0626243
rs76949143	rs76949143	NA	7	66009851	66009851	0	1	1	1	T	A	0.0626243
rs76949143	rs62469072	NA	7	66009851	66102713	92862	0.81588	0.0484528	1	C	T	0.0516899
rs199351	rs1618339	rs6952821	7	23300049	23229774	-70275	0.804105	0.211079	0.913921	T	C	0.374751
rs199351	rs858290	rs60698855,rs1637199	7	23300049	23248036	-52013	0.804058	0.210617	0.921699	A	G	0.370775
rs199351	rs858289	rs57663068,rs1632349	7	23300049	23248158	-51891	0.804058	0.210617	0.921699	C	T	0.370775
rs199351	rs1637193	rs56913310	7	23300049	23260251	-39798	0.91779	0.226765	0.962045	G	T	0.385686
rs199351	rs1637192	rs59265247	7	23300049	23260514	-39535	0.913718	0.226152	0.957896	G	A	0.384692
rs199351	rs1624451	rs59961981,rs17727877,rs10480019,rs10334900	7	23300049	23262435	-37614	0.937895	0.22844	0.978706	T	A	0.378728
rs199351	rs1728292	rs10379452	7	23300049	23263474	-36575	0.901909	0.225008	0.957691	G	C	0.387674
rs199351	rs6461703	rs58727829,rs10480020,rs10339771	7	23300049	23264284	-35765	0.94606	0.229666	0.978817	T	G	0.380716
rs199351	rs1637190	rs57872327,rs10351335	7	23300049	23269065	-30984	0.91779	0.226765	0.962045	A	G	0.385686
rs199351	rs1728313	rs10359051	7	23300049	23271031	-29018	0.946124	0.229203	0.987156	A	C	0.37674
rs199351	rs858272	rs1637250	7	23300049	23276785	-23264	0.966639	0.232266	0.987324	A	G	0.38171
rs199351	rs858271	rs9655233,rs57070926,rs1728329,rs10338649	7	23300049	23278283	-21766	0.954348	0.230197	0.991438	G	T	0.37674
rs199351	rs559062292	NA	7	23300049	23281749	-18300	0.818978	0.208755	0.990566	C	T	0.341948
rs199351	rs9690941	rs60228586,rs10246428	7	23300049	23281753	-18296	0.889602	0.222707	0.949162	C	T	0.380716
rs199351	rs858240	rs57355218,rs17795393,rs1728316,rs10334183	7	23300049	23284237	-15812	0.97493	0.23326	0.991549	A	G	0.38171
rs199351	rs858239	rs58578917,rs386617693,rs17524846,rs1637248	7	23300049	23286315	-13734	0.966658	0.232035	0.991505	G	A	0.379722
rs199351	rs199357	rs61707210,rs56585282,rs454496,rs17795554	7	23300049	23288309	-11740	0.958518	0.230579	0.995707	G	A	0.375746
rs199351	rs10262243	rs56981065	7	23300049	23290987	-9062	0.826796	0.209749	0.995283	G	A	0.341948
rs199351	rs1881203	rs58607559,rs10335239	7	23300049	23292808	-7241	0.826326	0.209981	0.990621	T	C	0.343936
rs199351	rs199348	rs58709193,rs10376114	7	23300049	23293098	-6951	0.958518	0.230579	0.995707	C	A	0.375746
rs199351	rs199347	rs60424176,rs3735237	7	23300049	23293746	-6303	0.979087	0.233873	0.991571	A	G	0.382704
rs199351	rs858275	rs57246033,rs3823639,rs1728332,rs10339541	7	23300049	23294144	-5905	0.966639	0.232266	0.987324	T	C	0.38171
rs199351	rs858274	NA	7	23300049	23294668	-5381	0.979087	0.233873	0.991571	T	C	0.382704
rs199351	rs28458177	NA	7	23300049	23294872	-5177	0.822646	0.209368	0.990594	G	A	0.342942
rs199351	rs858273	rs59083066,rs1728331	7	23300049	23294900	-5149	0.970788	0.232648	0.991527	C	T	0.380716
rs199351	rs199355	rs57495270,rs3779043,rs3191335,rs3177972,rs17417144,rs11537972,rs10370642	7	23300049	23296533	-3516	0.962608	0.231191	0.995719	G	A	0.37674
rs199351	rs10085838	rs58450666	7	23300049	23298415	-1634	0.814853	0.208374	0.985891	C	A	0.342942
rs199351	rs199351	rs57269845,rs386551738	7	23300049	23300049	0	1	1	1	A	C	0.383698
rs199351	rs10250602	NA	7	23300049	23303701	3652	0.816353	0.20768	1	T	C	0.336978
rs199351	rs156429	rs386538291,rs1637246,rs10365588	7	23300049	23306020	5971	0.925712	0.227296	0.966196	T	C	0.38171
rs199351	rs156425	rs59614538,rs448524,rs386538286	7	23300049	23309119	9070	0.929752	0.227678	0.970344	T	C	0.380716
rs199351	rs156421	rs9639462	7	23300049	23312487	12438	0.921651	0.226684	0.966108	A	G	0.380716
rs199351	rs156407	rs57359645,rs464382,rs10349858	7	23300049	23315639	15590	0.921651	0.226684	0.966108	G	A	0.380716
rs199351	rs166663	rs61111460,rs466427,rs172024,rs10360411	7	23300049	23316742	16693	0.913586	0.22569	0.961871	A	C	0.380716
rs199351	rs1728320	rs57029651,rs10359278	7	23300049	23319789	19740	0.913568	0.225458	0.96593	T	G	0.378728
rs199351	rs4282457	rs57265708	7	23300049	23322416	22367	0.909551	0.225077	0.961772	A	G	0.379722
rs199351	rs466225	rs60221250,rs10374524	7	23300049	23332403	32354	0.846514	0.217356	0.923942	G	T	0.38171
rs620513	rs1717289	rs58935801,rs17585167	8	16697593	16695418	-2175	0.943624	0.201302	0.990221	C	T	0.297217
rs620513	rs560283	rs17624088	8	16697593	16696291	-1302	0.985539	0.20389	0.995148	C	T	0.28827
rs620513	rs685857	rs17686018	8	16697593	16696443	-1150	0.990353	0.204596	0.995165	T	C	0.289264
rs620513	rs589518	NA	8	16697593	16696660	-933	0.995172	0.204884	1	T	C	0.28827
rs620513	rs590880	rs6999264,rs1697625,rs111417608	8	16697593	16696983	-610	0.990353	0.204596	0.995165	G	A	0.289264
rs620513	rs591323	rs6999556,rs57690139,rs1697626	8	16697593	16697091	-502	0.990353	0.204596	0.995165	G	A	0.289264
rs620513	rs620490	rs57239093	8	16697593	16697579	-14	0.953256	0.202715	1	T	G	0.299205
rs620513	rs620513	rs61408506	8	16697593	16697593	0	1	1	1	G	T	0.289264
rs620513	rs622311	rs61531245,rs1697628	8	16697593	16697980	387	0.995172	0.204884	1	A	T	0.28827
rs620513	rs9644642	rs60773775	8	16697593	16698418	825	0.985539	0.20389	0.995148	T	C	0.28827
rs620513	rs635052	rs61606423,rs17686030	8	16697593	16698598	1005	0.990353	0.204596	0.995165	G	A	0.289264
rs620513	rs635475	rs60759218,rs17624112,rs1697631	8	16697593	16698685	1092	0.990353	0.204596	0.995165	T	C	0.289264
rs620513	rs535283	rs56670545,rs17624124	8	16697593	16698710	1117	0.990353	0.204596	0.995165	T	C	0.289264
rs620513	rs36193939	rs62502845,rs60199848	8	16697593	16699443	1850	0.975952	0.202896	0.990297	C	G	0.28827
rs620513	rs143931346	NA	8	16697593	16699693	2100	0.980737	0.203183	0.995132	G	A	0.287276
rs620513	rs498421	rs1623625	8	16697593	16700733	3140	0.980737	0.203183	0.995132	C	G	0.287276
rs620513	rs665980	rs61379356	8	16697593	16700905	3312	0.980737	0.203183	0.995132	T	A	0.287276
rs620513	rs666028	rs60630748	8	16697593	16700937	3344	0.971175	0.20177	0.995098	C	T	0.285288
rs620513	rs34096562	rs60491504	8	16697593	16701281	3688	0.920638	0.199027	0.980413	T	G	0.298211
rs620513	rs1613369	NA	8	16697593	16701921	4328	0.980737	0.203183	0.995132	T	C	0.287276
rs620513	rs693030	rs59138283,rs17624148	8	16697593	16702511	4918	0.971175	0.20177	0.995098	C	T	0.285288
rs620513	rs11203809	NA	8	16697593	16707558	9965	0.905845	0.196069	0.956363	C	A	0.291252
rs620513	rs62502359	NA	8	16697593	16710258	12665	0.961665	0.200357	0.995063	C	T	0.2833
rs620513	rs35689001	rs62504160	8	16697593	16710544	12951	0.961665	0.200357	0.995063	G	C	0.2833
rs620513	rs7825889	NA	8	16697593	16711396	13803	0.961665	0.200357	0.995063	C	T	0.2833
rs620513	rs4610794	NA	8	16697593	16712183	14590	0.919518	0.193999	0.994902	A	G	0.274354
rs620513	rs4512416	NA	8	16697593	16712266	14673	0.961665	0.200357	0.995063	C	T	0.2833
rs620513	rs4442178	NA	8	16697593	16712292	14699	0.961665	0.200357	0.995063	A	G	0.2833
rs620513	rs11203810	rs60759259	8	16697593	16712361	14768	0.952131	0.199782	0.985293	G	T	0.285288
rs620513	rs12234982	NA	8	16697593	16713686	16093	0.9475	0.198238	0.995011	C	T	0.280318
rs620513	rs477516	rs60472737,rs56546762	8	16697593	16713991	16398	0.961665	0.200357	0.995063	C	T	0.2833
rs620513	rs34735533	rs62504199	8	16697593	16715312	17719	0.928569	0.197088	0.975402	C	G	0.284294
rs620513	rs35666858	rs62504201	8	16697593	16716204	18611	0.928569	0.197088	0.975402	T	C	0.284294
rs620513	rs7006980	NA	8	16697593	16716272	18679	0.883481	0.194212	0.951309	G	A	0.294235
rs620513	rs6991493	NA	8	16697593	16716336	18743	0.928569	0.197088	0.975402	A	G	0.284294
rs620513	rs7001099	NA	8	16697593	16716926	19333	0.883481	0.194212	0.951309	T	G	0.294235
rs620513	rs62504203	NA	8	16697593	16719677	22084	0.928569	0.197088	0.975402	C	T	0.284294
rs620513	rs62504204	NA	8	16697593	16720206	22613	0.928569	0.197088	0.975402	T	A	0.284294
rs620513	rs62504207	NA	8	16697593	16720720	23127	0.928569	0.197088	0.975402	G	A	0.284294
rs2280104	rs4592028	NA	8	22525980	22449484	-76496	0.805614	-0.204164	-0.96251	T	C	0.33499
rs2280104	rs755934	NA	8	22525980	22457205	-68775	0.82138	-0.206152	-0.971882	T	G	0.33499
rs2280104	rs755935	NA	8	22525980	22457206	-68774	0.82138	-0.206152	-0.971882	T	C	0.33499
rs2280104	rs2272718	NA	8	22525980	22457388	-68592	0.810013	-0.204263	-0.97163	G	A	0.332008
rs2280104	rs746011	rs386610347	8	22525980	22457804	-68176	0.810013	-0.204263	-0.97163	C	T	0.332008
rs2280104	rs3735901	NA	8	22525980	22462374	-63606	0.816772	-0.206317	-0.95844	T	C	0.33996
rs2280104	rs11777808	NA	8	22525980	22462755	-63225	0.812739	-0.205952	-0.953957	A	C	0.340954
rs2280104	rs11778693	rs60900775	8	22525980	22462852	-63128	0.816772	-0.206317	-0.95844	T	C	0.33996
rs2280104	rs7843828	rs57777354,rs17855314	8	22525980	22463623	-62357	0.809401	-0.204793	-0.962621	C	T	0.335984
rs2280104	rs2291231	rs57323512	8	22525980	22463912	-62068	0.805348	-0.204428	-0.958072	C	T	0.336978
rs2280104	rs2291232	rs59581955	8	22525980	22464064	-61916	0.809401	-0.204793	-0.962621	T	C	0.335984
rs2280104	rs2291234	rs58110809	8	22525980	22464390	-61590	0.813199	-0.205423	-0.962731	T	C	0.336978
rs2280104	rs34269854	NA	8	22525980	22465160	-60820	0.809144	-0.205058	-0.958196	G	C	0.337972
rs2280104	rs34027561	rs60465314	8	22525980	22465385	-60595	0.813199	-0.205423	-0.962731	T	C	0.336978
rs2280104	rs11136092	rs59021028	8	22525980	22466488	-59492	0.813199	-0.205423	-0.962731	T	G	0.336978
rs2280104	rs7843616	rs74304571,rs57984954	8	22525980	22466541	-59439	0.813199	-0.205423	-0.962731	T	C	0.336978
rs2280104	rs13271626	rs58045256	8	22525980	22467760	-58220	0.81758	-0.205522	-0.971799	C	G	0.333996
rs2280104	rs720746	rs59007790	8	22525980	22471399	-54581	0.82138	-0.206152	-0.971882	T	C	0.33499
rs2280104	rs3736147	rs59867015,rs56482618,rs17855312,rs17746190	8	22525980	22471824	-54156	0.82138	-0.206152	-0.971882	G	A	0.33499
rs2280104	rs11781149	NA	8	22525980	22473158	-52822	0.81758	-0.205522	-0.971799	C	T	0.333996
rs2280104	rs57594397	rs62492657	8	22525980	22475657	-50323	0.81758	-0.205522	-0.971799	T	C	0.333996
rs2280104	rs1545837	rs386536854,rs3208241,rs17673785	8	22525980	22477807	-48173	0.92887	-0.22447	-0.974118	T	C	0.371769
rs2280104	rs7846476	rs59649376	8	22525980	22479461	-46519	0.837098	-0.216414	-0.990897	T	C	0.404573
rs2280104	rs11136093	NA	8	22525980	22479988	-45992	0.821706	-0.205887	-0.976429	C	G	0.333002
rs2280104	rs11780207	NA	8	22525980	22480519	-45461	0.891606	-0.218541	-0.956494	G	A	0.360835
rs2280104	rs878051	rs57245131,rs3758044,rs13260367	8	22525980	22483836	-42144	0.824117	-0.215221	-0.995403	T	C	0.410537
rs2280104	rs878053	rs3758043,rs13260383	8	22525980	22483849	-42131	0.824117	-0.215221	-0.995403	T	C	0.410537
rs2280104	rs10099266	rs58939356,rs13281303	8	22525980	22484268	-41712	0.824117	-0.215221	-0.995403	G	C	0.410537
rs2280104	rs10110443	rs58892930,rs13274302	8	22525980	22484296	-41684	0.824117	-0.215221	-0.995403	C	G	0.410537
rs2280104	rs2404654	rs61458162,rs13270540	8	22525980	22484949	-41031	0.824117	-0.215221	-0.995403	T	C	0.410537
rs2280104	rs900267	rs17088472,rs13271480	8	22525980	22485258	-40722	0.824117	-0.215221	-0.995403	T	C	0.410537
rs2280104	rs900266	rs13262962	8	22525980	22485295	-40685	0.824117	-0.215221	-0.995403	A	T	0.410537
rs2280104	rs7830206	rs13249191	8	22525980	22485375	-40605	0.830946	-0.21595	-0.995418	C	T	0.408549
rs2280104	rs10113779	NA	8	22525980	22485934	-40046	0.810656	-0.213762	-0.995371	G	C	0.414513
rs2280104	rs11785031	rs59588385	8	22525980	22486612	-39368	0.824117	-0.215221	-0.995403	A	G	0.410537
rs2280104	rs3758042	rs386585601	8	22525980	22486951	-39029	0.824117	-0.215221	-0.995403	T	C	0.410537
rs2280104	rs3758041	rs56754190,rs386585600	8	22525980	22486987	-38993	0.824117	-0.215221	-0.995403	A	G	0.410537
rs2280104	rs1809452	NA	8	22525980	22491397	-34583	0.817916	-0.205258	-0.976358	G	A	0.332008
rs2280104	rs35952885	rs62492659	8	22525980	22491622	-34358	0.82932	-0.207146	-0.976569	T	G	0.33499
rs2280104	rs11776549	NA	8	22525980	22493124	-32856	0.802148	-0.203269	-0.966901	C	T	0.332008
rs2280104	rs4872527	NA	8	22525980	22496048	-29932	0.822066	-0.205622	-0.98103	G	A	0.331014
rs2280104	rs4242434	rs57850186,rs17747270	8	22525980	22501830	-24150	0.834668	-0.206716	-0.995214	C	A	0.328032
rs2280104	rs13264187	rs59741841	8	22525980	22506098	-19882	0.804743	-0.205223	-0.945069	C	T	0.342942
rs2280104	rs7005025	rs61124591,rs56732563	8	22525980	22519815	-6165	0.946255	0.227518	1	C	A	0.379722
rs2280104	rs4615566	rs59289677,rs10321582	8	22525980	22520682	-5298	0.85962	0.219132	1	C	T	0.402584
rs2280104	rs2280104	rs57956457,rs57291891,rs386563471	8	22525980	22525980	0	1	1	1	C	T	0.366799
rs2280104	rs6988593	NA	8	22525980	22527440	1460	0.855381	0.218502	0.995471	G	A	0.40159
rs2280104	rs6993302	NA	8	22525980	22527457	1477	0.873359	0.220325	0.995509	C	T	0.39662
rs2280104	rs4872531	rs56759322,rs17747405	8	22525980	22529695	3715	0.945759	0.226988	0.991318	G	A	0.375746
rs2280104	rs10099846	rs59603492	8	22525980	22534178	8198	0.820411	0.207211	0.954224	T	C	0.342942
rs2280104	rs10095121	rs74304573,rs56903128	8	22525980	22538426	12446	0.820411	0.207211	0.954224	T	C	0.342942
rs2086641	rs34983967	rs62525977,rs58958740	8	130901909	130855070	-46839	0.90387	0.187869	0.994737	C	T	0.262425
rs2086641	rs2306528	NA	8	130901909	130868061	-33848	0.885539	0.184571	1	G	T	0.256461
rs2086641	rs10956502	rs58017370	8	130901909	130880015	-21894	0.908382	0.189021	0.989592	T	G	0.265408
rs2086641	rs16904166	rs56642006	8	130901909	130882869	-19040	0.91346	0.188863	1	C	T	0.262425
rs2086641	rs4395866	NA	8	130901909	130885528	-16381	0.917961	0.190015	0.994796	A	G	0.265408
rs2086641	rs59839253	rs62525981	8	130901909	130899328	-2581	0.922868	0.190294	1	C	T	0.264414
rs2086641	rs11984804	NA	8	130901909	130901405	-504	1	0.20174	1	A	G	0.280318
rs2086641	rs2086641	rs52829400,rs4268094	8	130901909	130901909	0	1	1	1	T	C	0.280318
rs1293298	rs1736089	NA	8	11712443	11705870	-6573	0.816972	0.170682	0.950195	G	A	0.243539
rs1293298	rs2740594	NA	8	11712443	11707174	-5269	0.929587	0.187072	0.969103	A	G	0.264414
rs1293298	rs2645417	NA	8	11712443	11708800	-3643	0.929828	0.187545	0.974183	T	G	0.266402
rs1293298	rs2740595	NA	8	11712443	11708830	-3613	0.929828	0.187545	0.974183	C	G	0.266402
rs1293298	rs1293289	rs1736094	8	11712443	11709945	-2498	0.800428	0.179719	0.973089	G	A	0.296223
rs1293298	rs1293292	rs17757779,rs1736096	8	11712443	11710369	-2074	0.800428	0.179719	0.973089	G	A	0.296223
rs1293298	rs1122182	rs1736097,rs1293293	8	11712443	11710629	-1814	0.80432	0.17998	0.973127	T	A	0.295229
rs1293298	rs1293295	rs1736099	8	11712443	11711149	-1294	0.800428	0.179719	0.973089	C	A	0.296223
rs1293298	rs1293296	rs1736100	8	11712443	11711157	-1286	0.809307	0.180713	0.978471	A	C	0.296223
rs1293298	rs1293298	rs60329076,rs1736102,rs17154023	8	11712443	11712443	0	1	1	1	A	C	0.262425
rs1293298	rs1736103	NA	8	11712443	11712639	196	0.964745	0.19126	0.99483	C	T	0.267396
rs13294100	rs2254582	rs60712152	9	17579690	17569341	-10349	0.858925	0.209222	0.98135	T	C	0.332008
rs13294100	rs2593392	rs61358994,rs112860626,rs10119685	9	17579690	17570187	-9503	0.858925	0.209222	0.98135	A	G	0.332008
rs13294100	rs2754341	NA	9	17579690	17572069	-7621	0.83233	0.204188	0.990357	T	C	0.321074
rs13294100	rs3758217	NA	9	17579690	17578502	-1188	0.83233	0.204188	0.990357	T	C	0.321074
rs13294100	rs3758216	NA	9	17579690	17578707	-983	0.828931	0.203267	0.995134	C	G	0.318091
rs13294100	rs13294100	NA	9	17579690	17579690	0	1	1	1	G	T	0.357853
rs13294100	rs12683178	NA	9	17579690	17579763	73	0.8409	-0.2049	-1	C	G	0.319085
rs13294100	rs8181077	rs58322263	9	17579690	17580616	926	0.940298	-0.221988	-0.982404	A	T	0.351889
rs13294100	rs10435770	rs57553448	9	17579690	17581168	1478	0.915277	-0.218441	-0.977753	C	G	0.347913
rs13294100	rs7030014	NA	9	17579690	17581661	1971	0.915277	-0.218441	-0.977753	G	A	0.347913
rs13294100	rs1028594	rs58058827,rs52820684	9	17579690	17583310	3620	0.823867	-0.203477	-0.980834	A	G	0.323062
rs13294100	rs10810811	NA	9	17579690	17584225	4535	0.820418	-0.202556	-0.985491	G	A	0.32008
rs13294100	rs10756891	NA	9	17579690	17584274	4584	0.851053	-0.207945	-0.981238	G	A	0.33002
rs6476434	rs6476424	rs60628659,rs60525475,rs56602954,rs17584678,rs10310601	9	34046391	33778399	-267992	0.808761	0.174291	0.956365	A	G	0.275348
rs6476434	rs3925857	rs59760476,rs45569248	9	34046391	33785963	-260428	0.832456	0.177023	0.97269	A	G	0.276342
rs6476434	rs760098	rs57377180	9	34046391	33792265	-254126	0.832456	0.177023	0.97269	A	G	0.276342
rs6476434	rs216364	rs1734665,rs1207129	9	34046391	33818257	-228134	0.994726	-0.187499	-1	T	C	0.250497
rs6476434	rs2380872	rs7865639	9	34046391	33830651	-215740	0.927421	-0.177827	-1	A	G	0.237575
rs6476434	rs10115960	NA	9	34046391	33832604	-213787	0.927421	-0.177827	-1	C	T	0.237575
rs6476434	rs4515641	rs7466513,rs17381001	9	34046391	33846422	-199969	0.932517	-0.178571	-1	A	G	0.238569
rs6476434	rs6476426	rs57617737	9	34046391	33873557	-172834	0.932517	-0.178571	-1	C	G	0.238569
rs6476434	rs67156055	rs67156056	9	34046391	33877957	-168434	0.932517	-0.178571	-1	G	C	0.238569
rs6476434	rs10119038	rs10971762	9	34046391	33878566	-167825	0.932517	-0.178571	-1	A	G	0.238569
rs6476434	rs10814053	NA	9	34046391	33887925	-158466	0.932517	-0.178571	-1	G	A	0.238569
rs6476434	rs11791701	rs57719966	9	34046391	33890834	-155557	0.932517	-0.178571	-1	A	C	0.238569
rs6476434	rs7019647	rs59476032,rs57600688,rs56623426,rs111189196	9	34046391	33893073	-153318	1	-0.188243	-1	A	G	0.251491
rs6476434	rs9802431	rs57536201,rs12341154	9	34046391	33894945	-151446	1	-0.188243	-1	C	T	0.251491
rs6476434	rs10738919	NA	9	34046391	33899223	-147168	0.99474	-0.187993	-1	T	A	0.252485
rs6476434	rs1041099	NA	9	34046391	33899785	-146606	0.932517	-0.178571	-1	C	T	0.238569
rs6476434	rs1570777	rs59590001,rs4512463,rs4110949,rs17379534	9	34046391	33901235	-145156	1	-0.188243	-1	A	G	0.251491
rs6476434	rs10122038	NA	9	34046391	33911055	-135336	0.932517	-0.178571	-1	T	C	0.238569
rs6476434	rs13293795	rs60780586	9	34046391	33914822	-131569	0.932517	-0.178571	-1	G	A	0.238569
rs6476434	rs10120819	rs57473693	9	34046391	33929206	-117185	0.922164	-0.177577	-0.994433	T	C	0.238569
rs6476434	rs7865531	NA	9	34046391	33955692	-90699	1	-0.188243	-1	C	T	0.251491
rs6476434	rs7865742	rs58086357	9	34046391	33955817	-90574	0.99474	-0.187993	-1	C	A	0.252485
rs6476434	rs544169	rs59949972	9	34046391	33956791	-89600	1	-0.188243	-1	A	G	0.251491
rs6476434	rs668071	NA	9	34046391	33957502	-88889	1	-0.188243	-1	A	C	0.251491
rs6476434	rs307669	rs678737,rs58033168,rs1749274,rs10309727	9	34046391	33965973	-80418	1	-0.188243	-1	G	A	0.251491
rs6476434	rs307677	rs522965,rs1619554	9	34046391	33971312	-75079	1	-0.188243	-1	G	C	0.251491
rs6476434	rs307684	rs58420269,rs516643,rs1627793,rs1149547,rs1097010	9	34046391	33974892	-71499	0.99474	-0.187993	-1	C	T	0.252485
rs6476434	rs307685	rs834031,rs2764312,rs1749266	9	34046391	33975396	-70995	1	-0.188243	-1	C	A	0.251491
rs6476434	rs834029	rs386616806,rs2985702,rs2764309	9	34046391	33976715	-69676	1	-0.188243	-1	C	T	0.251491
rs6476434	rs4272470	NA	9	34046391	33977594	-68797	1	-0.188243	-1	T	G	0.251491
rs6476434	rs307700	rs58622517,rs475700	9	34046391	33983931	-62460	1	-0.188243	-1	A	G	0.251491
rs6476434	rs10814057	rs57738868	9	34046391	33995404	-50987	1	0.188243	1	T	A	0.251491
rs6476434	rs10814058	NA	9	34046391	34000722	-45669	1	0.188243	1	A	G	0.251491
rs6476434	rs10814059	rs61602034	9	34046391	34008406	-37985	1	0.188243	1	C	T	0.251491
rs6476434	rs10971846	rs60323746	9	34046391	34010291	-36100	1	0.188243	1	G	A	0.251491
rs6476434	rs13300356	rs57854355	9	34046391	34016118	-30273	1	0.188243	1	G	A	0.251491
rs6476434	rs1785503	rs16924244	9	34046391	34022829	-23562	1	0.188243	1	T	C	0.251491
rs6476434	rs1758631	rs59479555	9	34046391	34024956	-21435	1	0.188243	1	T	G	0.251491
rs6476434	rs1785512	rs58621124	9	34046391	34026538	-19853	1	0.188243	1	T	C	0.251491
rs6476434	rs1758633	rs59275500,rs58883630	9	34046391	34027923	-18468	1	0.188243	1	G	C	0.251491
rs6476434	rs1785511	rs59769836	9	34046391	34034639	-11752	0.99474	0.187993	1	G	C	0.252485
rs6476434	rs1629188	rs9777397	9	34046391	34036529	-9862	1	0.188243	1	C	G	0.251491
rs6476434	rs9696412	rs60225264,rs10971864	9	34046391	34039705	-6686	1	0.188243	1	G	A	0.251491
rs6476434	rs1543605	rs58107720	9	34046391	34040774	-5617	1	0.188243	1	G	C	0.251491
rs6476434	rs6476434	rs57666786	9	34046391	34046391	0	1	1	1	T	C	0.251491
rs6476434	rs7019833	rs57734737,rs34331267	9	34046391	34046808	417	1	0.188243	1	C	A	0.251491
rs10756907	rs10810829	NA	9	17727065	17697095	-29970	0.907414	0.175361	1	G	T	0.252485
rs10756907	rs10810830	rs74305188	9	17727065	17698565	-28500	0.912212	0.175595	1	A	G	0.251491
rs10756907	rs10756901	NA	9	17727065	17699508	-27557	0.912212	0.175595	1	C	T	0.251491
rs10756907	rs717372	rs57990003,rs386608094,rs16935895	9	17727065	17699981	-27084	0.912212	0.175595	1	C	T	0.251491
rs10756907	rs1536072	rs56634099,rs4291360,rs16935911	9	17727065	17701889	-25176	0.907414	0.175361	1	C	G	0.252485
rs10756907	rs10810833	rs57164931	9	17727065	17703556	-23509	0.89793	0.174895	1	A	G	0.254473
rs10756907	rs10756902	rs59922679,rs56512286	9	17727065	17710876	-16189	0.847193	0.171802	0.994247	G	A	0.263419
rs10756907	rs72715429	NA	9	17727065	17712754	-14311	0.835479	0.17163	1	A	G	0.26839
rs10756907	rs10810834	rs57998799,rs56583742	9	17727065	17713235	-13830	0.839724	0.171863	1	A	G	0.267396
rs10756907	rs10810835	NA	9	17727065	17724256	-2809	0.907414	0.175361	1	A	G	0.252485
rs10756907	rs10756904	rs61675367	9	17727065	17726844	-221	1	0.179559	1	G	T	0.234592
rs10756907	rs10756905	NA	9	17727065	17726888	-177	1	0.179559	1	C	T	0.234592
rs10756907	rs10756906	NA	9	17727065	17727015	-50	1	0.179559	1	G	A	0.234592
rs10756907	rs10756907	NA	9	17727065	17727065	0	1	1	1	A	G	0.234592
rs10756907	rs10756908	NA	9	17727065	17727349	284	1	0.179559	1	C	T	0.234592
rs10756907	rs59901800	NA	9	17727065	17728476	1411	0.921325	0.175533	0.994369	G	T	0.247515
rs10756907	rs10810837	NA	9	17727065	17730965	3900	0.989021	0.179092	1	T	C	0.236581
rs10756907	rs1536076	rs58923933	9	17727065	17731921	4856	0.967608	0.17816	1	T	G	0.240557
rs10756907	rs4961588	NA	9	17727065	17732555	5490	0.994487	0.179326	1	C	T	0.235586
rs10756907	rs10810838	NA	9	17727065	17733122	6057	0.939777	0.172773	0.983033	G	T	0.229622
rs10756907	rs10810841	NA	9	17727065	17733306	6241	0.939777	0.172773	0.983033	G	A	0.229622
rs10756907	rs10810844	NA	9	17727065	17733920	6855	0.939777	0.172773	0.983033	G	T	0.229622
rs10756907	rs12236520	NA	9	17727065	17734130	7065	0.939777	0.172773	0.983033	C	T	0.229622
rs10756907	rs10963232	NA	9	17727065	17734640	7575	0.939777	0.172773	0.983033	C	T	0.229622
rs10756907	rs10963233	rs74305191,rs58349829,rs56627435	9	17727065	17734771	7706	0.939777	0.172773	0.983033	A	T	0.229622
rs10756907	rs4961445	NA	9	17727065	17734938	7873	0.939777	0.172773	0.983033	G	T	0.229622
rs10756907	rs4961446	NA	9	17727065	17735083	8018	0.939777	0.172773	0.983033	A	G	0.229622
rs117896735	rs117896735	NA	10	121536327	121536327	0	1	1	1	G	A	0.0129225
rs117896735	rs562920743	NA	10	121536327	121557943	21616	1	0.0127555	1	A	G	0.0129225
rs117896735	rs118117788	NA	10	121536327	121710488	174161	0.927636	0.0127426	1	C	T	0.0139165
rs72840788	rs72840788	NA	10	121415685	121415685	0	1	1	1	G	A	0.218688
rs72840788	rs61869036	NA	10	121415685	121422836	7151	1	0.170863	1	G	C	0.218688
rs72840788	rs117550412	NA	10	121415685	121424962	9277	1	0.170863	1	A	T	0.218688
rs72840788	rs17617337	NA	10	121415685	121426884	11199	0.99419	0.170087	1	C	T	0.217694
rs72840788	rs2234962	rs60180987	10	121415685	121429633	13948	1	0.170863	1	T	C	0.218688
rs72840788	rs72842207	NA	10	121415685	121433675	17990	0.99419	0.170087	1	C	T	0.217694
rs896435	rs4750658	rs60170939	10	15557406	15538218	-19188	0.905796	0.195246	0.970358	A	G	0.284294
rs896435	rs1105180	rs59206475,rs4448590	10	15557406	15540722	-16684	0.929467	0.200003	0.971043	T	C	0.295229
rs896435	rs10906910	rs61418070	10	15557406	15542585	-14821	0.924753	0.199299	0.966264	C	T	0.294235
rs896435	rs7901351	rs59082444,rs57674241	10	15557406	15544077	-13329	0.93385	0.19988	0.966359	C	T	0.292247
rs896435	rs10752392	rs57212810	10	15557406	15546004	-11402	0.943295	0.201287	0.975903	G	A	0.294235
rs896435	rs10796304	rs61631473	10	15557406	15546831	-10575	0.938565	0.200584	0.971124	A	C	0.293241
rs896435	rs10906911	rs61663249	10	15557406	15546876	-10530	0.824525	0.182995	0.963369	A	T	0.26839
rs896435	rs4750661	rs58488271	10	15557406	15547109	-10297	0.938565	0.200584	0.971124	C	T	0.293241
rs896435	rs4750662	rs61160236	10	15557406	15547596	-9810	0.938565	0.200584	0.971124	G	A	0.293241
rs896435	rs10752393	rs59610796	10	15557406	15548037	-9369	0.938565	0.200584	0.971124	G	C	0.293241
rs896435	rs10796306	rs60493610,rs58568470	10	15557406	15548086	-9320	0.938565	0.200584	0.971124	A	G	0.293241
rs896435	rs1376691	rs59990438	10	15557406	15548544	-8862	0.938565	0.200584	0.971124	C	T	0.293241
rs896435	rs2014825	rs60782474	10	15557406	15548701	-8705	0.938565	0.200584	0.971124	A	C	0.293241
rs896435	rs7476900	rs59531823	10	15557406	15548761	-8645	0.824525	0.182995	0.963369	T	C	0.26839
rs896435	rs10752394	NA	10	15557406	15548778	-8628	0.824525	0.182995	0.963369	G	A	0.26839
rs896435	rs10737103	NA	10	15557406	15548838	-8568	0.824525	0.182995	0.963369	T	C	0.26839
rs896435	rs10737104	NA	10	15557406	15549091	-8315	0.843005	0.184157	0.984065	G	A	0.264414
rs896435	rs10796307	rs56852572	10	15557406	15549548	-7858	0.857234	0.185029	1	C	A	0.261431
rs896435	rs10906914	NA	10	15557406	15549612	-7794	0.990415	-0.205431	-1	A	C	0.290258
rs896435	rs10796308	rs56758173	10	15557406	15550035	-7371	0.995201	0.206135	1	G	A	0.291252
rs896435	rs10796309	rs61243485	10	15557406	15550064	-7342	0.985654	0.205554	0.995187	T	G	0.293241
rs896435	rs10906915	NA	10	15557406	15550107	-7299	0.995201	0.206135	1	T	G	0.291252
rs896435	rs10906916	NA	10	15557406	15550165	-7241	0.995201	0.206135	1	G	T	0.291252
rs896435	rs10796310	NA	10	15557406	15550229	-7177	0.995201	0.206135	1	T	C	0.291252
rs896435	rs10796311	NA	10	15557406	15550254	-7152	0.995201	0.206135	1	C	T	0.291252
rs896435	rs10906917	rs77541599,rs59232053	10	15557406	15550408	-6998	0.980869	0.20485	0.990388	G	C	0.292247
rs896435	rs10906918	rs59443583	10	15557406	15550428	-6978	0.990415	0.205431	1	T	C	0.290258
rs896435	rs10906919	rs60242293	10	15557406	15550447	-6959	0.990415	0.205431	1	A	G	0.290258
rs896435	rs11593306	rs56930998	10	15557406	15550628	-6778	0.990411	0.205844	0.995194	C	T	0.292247
rs896435	rs10906920	rs56759949	10	15557406	15550640	-6766	0.990411	0.205844	0.995194	C	A	0.292247
rs896435	rs10796312	rs59794148	10	15557406	15550680	-6726	0.995201	0.206135	1	A	G	0.291252
rs896435	rs10796313	rs59023633	10	15557406	15550809	-6597	0.995201	0.206135	1	C	T	0.291252
rs896435	rs10796314	rs57770096	10	15557406	15550819	-6587	0.995201	0.206135	1	C	G	0.291252
rs896435	rs10752395	rs57824741	10	15557406	15551279	-6127	0.995201	0.206135	1	C	T	0.291252
rs896435	rs10752396	rs58726428	10	15557406	15551303	-6103	0.995201	0.206135	1	T	C	0.291252
rs896435	rs1451673	rs57727042	10	15557406	15551507	-5899	0.995201	0.206135	1	T	C	0.291252
rs896435	rs1451672	rs58686595	10	15557406	15551667	-5739	0.995201	0.206135	1	T	C	0.291252
rs896435	rs4748174	NA	10	15557406	15551901	-5505	0.995201	0.206135	1	G	A	0.291252
rs896435	rs1451671	rs60590844	10	15557406	15551922	-5484	0.995201	0.206135	1	C	T	0.291252
rs896435	rs4748175	rs58598259,rs58098549	10	15557406	15552256	-5150	0.995201	0.206135	1	T	C	0.291252
rs896435	rs4748177	rs58219863,rs57050948,rs56638405	10	15557406	15552323	-5083	0.995201	0.206135	1	G	T	0.291252
rs896435	rs7897543	rs58437357	10	15557406	15552585	-4821	0.995201	0.206135	1	T	C	0.291252
rs896435	rs7071725	NA	10	15557406	15552777	-4629	0.995201	0.206135	1	A	G	0.291252
rs896435	rs10752397	NA	10	15557406	15552820	-4586	0.995201	0.206135	1	G	A	0.291252
rs896435	rs7073000	NA	10	15557406	15552919	-4487	0.995201	0.206135	1	T	C	0.291252
rs896435	rs7090647	NA	10	15557406	15553016	-4390	0.995201	0.206135	1	G	A	0.291252
rs896435	rs7094253	NA	10	15557406	15553261	-4145	0.995201	0.206135	1	T	A	0.291252
rs896435	rs7094257	NA	10	15557406	15553280	-4126	0.995201	0.206135	1	G	A	0.291252
rs896435	rs7076896	rs56623516	10	15557406	15553305	-4101	0.995201	0.206135	1	T	C	0.291252
rs896435	rs7918038	NA	10	15557406	15553496	-3910	0.995201	0.206135	1	G	A	0.291252
rs896435	rs7918146	NA	10	15557406	15553516	-3890	0.995201	0.206135	1	G	A	0.291252
rs896435	rs7902001	NA	10	15557406	15553560	-3846	0.995201	0.206135	1	T	C	0.291252
rs896435	rs7921414	NA	10	15557406	15553600	-3806	0.995201	0.206135	1	C	T	0.291252
rs896435	rs6602872	NA	10	15557406	15553783	-3623	0.995201	0.206135	1	C	T	0.291252
rs896435	rs2057627	NA	10	15557406	15553972	-3434	0.995201	0.206135	1	A	G	0.291252
rs896435	rs2057626	NA	10	15557406	15554340	-3066	0.995201	0.206135	1	A	G	0.291252
rs896435	rs4750663	NA	10	15557406	15554687	-2719	0.995201	0.206135	1	T	C	0.291252
rs896435	rs10796315	NA	10	15557406	15554857	-2549	0.995201	0.206135	1	T	C	0.291252
rs896435	rs10906921	NA	10	15557406	15555056	-2350	0.995201	0.206135	1	C	T	0.291252
rs896435	rs7085373	rs59166036,rs56632079	10	15557406	15555232	-2174	0.995201	0.206135	1	T	G	0.291252
rs896435	rs7085504	rs58158388,rs57591818	10	15557406	15555319	-2087	0.995201	0.206135	1	C	G	0.291252
rs896435	rs7070136	rs57772093	10	15557406	15555388	-2018	0.995201	0.206135	1	G	A	0.291252
rs896435	rs7085977	rs57496503	10	15557406	15555686	-1720	0.980869	0.20485	0.990388	A	G	0.292247
rs896435	rs3178793	rs61603765	10	15557406	15556102	-1304	0.995201	0.206135	1	C	T	0.291252
rs896435	rs13664	rs57677918,rs57373081,rs56581713,rs3167988,rs1107863	10	15557406	15556322	-1084	0.995201	0.206135	1	T	G	0.291252
rs896435	rs878321	rs57413328,rs56618780,rs386618857,rs17137258	10	15557406	15557115	-291	1	0.206838	1	A	G	0.292247
rs896435	rs878320	NA	10	15557406	15557271	-135	1	0.206838	1	C	G	0.292247
rs896435	rs896434	NA	10	15557406	15557276	-130	1	0.206838	1	G	T	0.292247
rs896435	rs896435	rs59067632,rs56635276	10	15557406	15557406	0	1	1	1	T	C	0.292247
rs896435	rs7916029	NA	10	15557406	15557732	326	1	0.206838	1	C	T	0.292247
rs896435	rs7902282	rs386613941	10	15557406	15561672	4266	0.990411	0.205844	0.995194	C	T	0.292247
rs896435	rs4750665	rs58287059	10	15557406	15563450	6044	0.985654	0.205554	0.995187	T	C	0.293241
rs896435	rs4748179	NA	10	15557406	15569381	11975	0.990411	0.205844	0.995194	C	T	0.292247
rs896435	rs10906923	rs58240034	10	15557406	15569598	12192	0.953237	0.20352	0.99514	A	C	0.300199
rs896435	rs17137292	rs58554263	10	15557406	15570869	13463	0.943689	-0.202113	-0.98546	A	G	0.298211
rs896435	rs9333242	rs57732206	10	15557406	15572531	15125	0.985626	-0.205141	-0.995178	C	T	0.291252
rs896435	rs10906925	NA	10	15557406	15573633	16227	0.943689	0.202113	0.98546	A	G	0.298211
rs896435	rs7072280	NA	10	15557406	15573782	16376	0.929467	-0.200003	-0.971043	A	C	0.295229
rs896435	rs7072385	NA	10	15557406	15573814	16408	0.929467	-0.200003	-0.971043	A	G	0.295229
rs896435	rs6602875	NA	10	15557406	15573909	16503	0.929467	-0.200003	-0.971043	G	A	0.295229
rs896435	rs6602876	rs60440468	10	15557406	15574084	16678	0.952437	-0.200629	-0.990188	G	A	0.286282
rs896435	rs11259726	rs12771208	10	15557406	15574288	16882	0.938935	0.20141	0.980641	C	G	0.297217
rs896435	rs1349534	rs61002731	10	15557406	15585838	28432	0.875538	-0.194865	-0.951464	C	T	0.299205
rs896435	rs2122938	rs60937825,rs59707056,rs56644005,rs4276989,rs3945716	10	15557406	15587022	29616	0.871698	0.194987	0.956131	A	G	0.302187
rs896435	rs7896531	rs58737470	10	15557406	15587856	30450	0.871698	0.194987	0.956131	T	C	0.302187
rs896435	rs10737106	rs58836569	10	15557406	15591393	33987	0.871698	0.194987	0.956131	T	A	0.302187
rs896435	rs61843015	NA	10	15557406	15594801	37395	0.866254	-0.193458	-0.941922	C	T	0.297217
rs896435	rs12098787	rs56954252	10	15557406	15595630	38224	0.866254	-0.193458	-0.941922	A	C	0.297217
rs896435	rs12771073	NA	10	15557406	15595856	38450	0.871698	0.194987	0.956131	A	G	0.302187
rs896435	rs7899687	NA	10	15557406	15595886	38480	0.866254	-0.193458	-0.941922	G	C	0.297217
rs896435	rs7899839	NA	10	15557406	15595996	38590	0.866254	-0.193458	-0.941922	G	A	0.297217
rs896435	rs7904359	rs58031921	10	15557406	15597046	39640	0.866254	-0.193458	-0.941922	G	A	0.297217
rs896435	rs17137464	rs57461769	10	15557406	15597263	39857	0.861632	-0.192754	-0.937171	A	G	0.296223
rs896435	rs11259738	NA	10	15557406	15597895	40489	0.857764	0.192877	0.941757	G	A	0.299205
rs10748818	rs2296887	rs17525125	10	104015279	104005410	-9869	0.980981	0.102545	1	T	C	0.116302
rs10748818	rs10748818	rs59009798	10	104015279	104015279	0	1	1	1	A	G	0.11829
rs3802920	rs73032046	NA	11	133787001	133773691	-13310	0.966483	0.144109	0.993149	A	C	0.17992
rs3802920	rs73032062	NA	11	133787001	133784410	-2591	0.9661	0.142825	0.986271	C	A	0.175944
rs3802920	rs901035	rs61238791	11	133787001	133784499	-2502	0.9661	0.142825	0.986271	G	A	0.175944
rs3802920	rs3802922	NA	11	133787001	133786945	-56	0.94722	0.143582	0.993124	A	C	0.182903
rs3802920	rs3802921	NA	11	133787001	133786993	-8	0.979862	0.145104	1	T	C	0.17992
rs3802920	rs3802920	NA	11	133787001	133787001	0	1	1	1	G	T	0.176938
rs3802920	rs73032070	NA	11	133787001	133787717	716	0.811801	0.136967	0.964983	G	A	0.197813
rs12283611	rs60854927	NA	11	83487277	83487152	-125	0.818133	0.223584	1	T	A	0.478131
rs12283611	rs12283611	rs17483009	11	83487277	83487277	0	1	1	1	C	A	0.428429
rs12283611	rs715859	rs17483099	11	83487277	83488901	1624	0.975885	0.24218	0.995912	C	T	0.432406
rs12283611	rs12287601	rs61480967,rs56458928,rs17549150	11	83487277	83489888	2611	0.97986	0.242606	0.995919	C	T	0.431412
rs12283611	rs896313	rs58737201,rs58402914	11	83487277	83490973	3696	0.944103	0.238204	0.979561	T	C	0.432406
rs12283611	rs4143313	rs61687971	11	83487277	83491397	4120	0.948005	0.23863	0.979597	G	T	0.431412
rs12283611	rs4143314	rs61544694,rs17146073,rs11565183	11	83487277	83491495	4218	0.948005	0.23863	0.979597	T	C	0.431412
rs12283611	rs4143315	rs61049269	11	83487277	83491757	4480	0.940123	0.237636	0.975516	C	A	0.431412
rs12283611	rs12281417	rs60601942	11	83487277	83491832	4555	0.948005	0.23863	0.979597	C	G	0.431412
rs12283611	rs11233743	rs58668883	11	83487277	83493425	6148	0.944103	0.238204	0.979561	G	A	0.432406
rs12283611	rs12278928	rs57565448	11	83487277	83496979	9702	0.936157	0.237068	0.971486	A	G	0.430417
rs12283611	rs12796763	rs66470466	11	83487277	83497228	9951	0.932275	0.236642	0.971436	T	C	0.431412
rs12283611	rs12284617	rs59938753,rs12791205	11	83487277	83500105	12828	0.865324	0.228976	0.970508	A	G	0.449304
rs12283611	rs6592140	NA	11	83487277	83503227	15950	0.856835	0.227555	0.954151	A	G	0.44334
rs12283611	rs7479949	rs59268088,rs17549694	11	83487277	83503404	16127	0.853245	0.227129	0.954069	T	C	0.444334
rs12283611	rs7952434	rs17483878	11	83487277	83505366	18089	0.867961	0.228975	0.958394	G	C	0.442346
rs12283611	rs7938923	rs58483418,rs17549757	11	83487277	83505436	18159	0.864064	0.228407	0.954315	T	C	0.441352
rs12283611	rs3862777	rs57372952,rs17483969	11	83487277	83507429	20152	0.852954	0.226987	0.950073	C	T	0.442346
rs12283611	rs5004356	rs58636527,rs17484011	11	83487277	83507609	20332	0.852954	0.226987	0.950073	T	C	0.442346
rs12283611	rs11607507	NA	11	83487277	83508455	21178	0.844997	0.225708	0.938033	C	G	0.43837
rs12283611	rs12801433	rs72639161	11	83487277	83508647	21370	0.841396	0.225282	0.937923	C	T	0.439364
rs12283611	rs6592141	rs57034765	11	83487277	83508992	21715	0.845235	0.225851	0.941958	G	A	0.440358
rs12283611	rs6592142	rs59192707,rs58433529,rs17484059	11	83487277	83509773	22496	0.842236	0.225709	0.949804	C	T	0.445328
rs12283611	rs12278023	rs59020759,rs17549973	11	83487277	83510117	22840	0.846112	0.226278	0.953905	T	C	0.446322
rs12283611	rs10898155	rs58828748,rs56854314	11	83487277	83512154	24877	0.8455	0.225993	0.945912	C	T	0.442346
rs12283611	rs3793947	NA	11	83487277	83544472	57195	0.802835	0.220598	0.936688	G	A	0.450298
rs7938782	rs7350542	rs59074227	11	10558777	10529822	-28955	0.835631	0.121285	1	A	G	0.16998
rs7938782	rs4910149	rs56853624	11	10558777	10533056	-25721	0.992087	0.124626	1	C	A	0.147117
rs7938782	rs4910150	rs57118384	11	10558777	10533173	-25604	0.992087	0.124626	1	C	T	0.147117
rs7938782	rs7929890	NA	11	10558777	10535349	-23428	0.992087	0.124626	1	G	A	0.147117
rs7938782	rs1047730	rs3741036,rs3187739	11	10558777	10536298	-22479	0.992087	0.124626	1	T	C	0.147117
rs7938782	rs73411920	NA	11	10558777	10537581	-21196	0.992087	0.124626	1	G	T	0.147117
rs7938782	rs12290357	NA	11	10558777	10538170	-20607	0.98428	0.124481	1	G	A	0.148111
rs7938782	rs11607008	rs59662851	11	10558777	10539106	-19671	0.98428	0.124481	1	G	C	0.148111
rs7938782	rs4909938	rs7395329	11	10558777	10541613	-17164	0.98428	0.124481	1	C	T	0.148111
rs7938782	rs4909940	rs57417761	11	10558777	10543296	-15481	0.976324	0.123632	0.992024	C	T	0.147117
rs7938782	rs7123581	rs56766058	11	10558777	10543924	-14853	0.98428	0.124481	1	C	A	0.148111
rs7938782	rs4910151	rs59540014	11	10558777	10545819	-12958	0.98428	0.124481	1	G	A	0.148111
rs7938782	rs2054390	rs60933083	11	10558777	10550251	-8526	0.98428	0.124481	1	T	C	0.148111
rs7938782	rs12275930	rs59011514	11	10558777	10552702	-6075	0.98428	0.124481	1	T	C	0.148111
rs7938782	rs12294022	NA	11	10558777	10552733	-6044	0.98428	0.124481	1	C	G	0.148111
rs7938782	rs7936626	rs61474139	11	10558777	10554884	-3893	0.98428	0.124481	1	C	T	0.148111
rs7938782	rs4909941	NA	11	10558777	10558525	-252	0.992087	0.124626	1	T	C	0.147117
rs7938782	rs7938782	rs59004631,rs52793647	11	10558777	10558777	0	1	1	1	A	G	0.146123
rs7938782	rs7128848	NA	11	10558777	10559783	1006	0.946767	0.123754	1	A	G	0.153082
rs76904798	rs11175620	rs17519468,rs17465702	12	40614434	40610864	-3570	0.842111	0.0954314	1	G	C	0.109344
[truncated: 773 more rows]

## Sheet: IBD
QRSID	RSID	RSALIAS	CHR	POS1	POS2	DIST	R2	D	DPRIME	MAJOR	MINOR	MAF
rs11581607	rs4385674	NA	1	67707690	67684934	-22756	0.847399	0.05118	0.962608	C	T	0.05666
rs11581607	rs77319898	NA	1	67707690	67695379	-12311	0.801792	0.0509962	0.911194	G	C	0.0596421
rs11581607	rs75328060	NA	1	67707690	67697069	-10621	0.818627	0.051929	0.912649	A	G	0.0606362
rs11581607	rs78254060	NA	1	67707690	67697869	-9821	0.818627	0.051929	0.912649	C	T	0.0606362
rs11581607	rs79755370	NA	1	67707690	67699915	-7775	0.98283	0.0568992	1	C	A	0.0606362
rs11581607	rs11465804	rs61125842	1	67707690	67702526	-5164	0.903399	0.0565928	0.982739	T	G	0.0656064
rs11581607	rs11209026	rs57726222,rs56481592	1	67707690	67705958	-1732	1	0.0578319	1	G	A	0.0616302
rs11581607	rs11581607	NA	1	67707690	67707690	0	1	1	1	G	A	0.0616302
rs11581607	rs80174646	NA	1	67707690	67708155	465	0.920472	0.0575256	1	G	T	0.0666004
rs11581607	rs11488194	rs12084903	1	67707690	67709384	1694	0.90597	0.0574644	1	A	G	0.0675944
rs11581607	rs148170789	NA	1	67707690	67710231	2541	0.90597	0.0574644	1	A	G	0.0675944
rs11581607	rs140953244	NA	1	67707690	67710425	2735	0.90597	0.0574644	1	G	A	0.0675944
rs11581607	rs7551201	rs112683336	1	67707690	67711986	4296	0.90597	0.0574644	1	C	T	0.0675944
rs11581607	rs6701313	rs9724983	1	67707690	67712157	4467	0.920472	0.0575256	1	C	T	0.0666004
rs11581607	rs113935720	NA	1	67707690	67713346	5656	1	0.0578319	1	T	C	0.0616302
rs11581607	rs112106127	NA	1	67707690	67716951	9261	0.90597	0.0574644	1	C	T	0.0675944
rs11581607	rs41494046	rs55652123	1	67707690	67722919	15229	0.90597	0.0574644	1	C	G	0.0675944
rs11581607	rs9988642	NA	1	67707690	67726104	18414	0.851989	0.0572193	1	T	C	0.0715706
rs11581607	rs7547569	NA	1	67707690	67731368	23678	0.915349	0.0549111	0.96506	T	C	0.0606362
rs11581607	rs79866453	NA	1	67707690	67732512	24822	0.915349	0.0549111	0.96506	C	T	0.0606362
rs11581607	rs111379368	NA	1	67707690	67735360	27670	0.915349	0.0549111	0.96506	T	G	0.0606362
rs11581607	rs11583760	NA	1	67707690	67735948	28258	0.915349	0.0549111	0.96506	C	T	0.0606362
rs11581607	rs113120270	rs144434064	1	67707690	67741782	34092	0.915349	0.0549111	0.96506	C	G	0.0606362
rs11581607	rs149798029	NA	1	67707690	67741884	34194	0.915349	0.0549111	0.96506	G	A	0.0606362
rs11581607	rs151278615	NA	1	67707690	67742670	34980	0.915349	0.0549111	0.96506	G	A	0.0606362
rs11581607	rs113155999	NA	1	67707690	67743552	35862	0.915349	0.0549111	0.96506	T	C	0.0606362
rs11742570	rs348601	rs57941801,rs117494407	5	40410584	40320006	-90578	0.869213	-0.225862	-0.938072	T	C	0.413519
rs11742570	rs1842074	NA	5	40410584	40323357	-87227	0.892134	0.228488	0.946471	G	A	0.409543
rs11742570	rs348595	rs60552097,rs430210	5	40410584	40323714	-86870	0.899913	-0.229482	-0.950589	A	G	0.409543
rs11742570	rs348594	NA	5	40410584	40323938	-86646	0.911625	-0.230884	-0.958724	A	G	0.408549
rs11742570	rs10473187	rs58982885	5	40410584	40385134	-25450	0.995902	0.241588	1	T	C	0.411531
rs11742570	rs6880778	NA	5	40410584	40399096	-11488	1	0.241996	1	G	A	0.410537
rs11742570	rs6890268	NA	5	40410584	40406050	-4534	1	0.241996	1	T	A	0.410537
rs11742570	rs6871591	NA	5	40410584	40406130	-4454	1	0.241996	1	A	T	0.410537
rs11742570	rs11742570	rs58862116,rs52832167	5	40410584	40410584	0	1	1	1	C	T	0.410537
rs11742570	rs6451493	rs57856773	5	40410584	40410935	351	1	0.241996	1	T	G	0.410537
rs11742570	rs6451494	rs58551749	5	40410584	40411291	707	1	0.241996	1	C	T	0.410537
rs11742570	rs6883964	NA	5	40410584	40411910	1326	1	0.241996	1	G	A	0.410537
rs11742570	rs6888952	NA	5	40410584	40412466	1882	1	0.241996	1	G	A	0.410537
rs11742570	rs10473190	NA	5	40410584	40412607	2023	0.991824	0.24118	1	A	C	0.412525
rs11742570	rs10473191	rs58012265	5	40410584	40412944	2360	1	0.241996	1	A	T	0.410537
rs11742570	rs1445004	NA	5	40410584	40414419	3835	1	0.241996	1	T	C	0.410537
rs11742570	rs12659057	NA	5	40410584	40414875	4291	1	0.241996	1	G	A	0.410537
rs11742570	rs7711427	NA	5	40410584	40414886	4302	1	0.241996	1	C	A	0.410537
rs11742570	rs1992661	NA	5	40410584	40414989	4405	1	0.241996	1	A	G	0.410537
rs11742570	rs1992660	rs117874848	5	40410584	40415067	4483	1	0.241996	1	T	C	0.410537
rs11742570	rs2371720	rs4487536,rs34882670,rs17337792	5	40410584	40417841	7257	0.987766	0.240772	1	T	C	0.413519
rs11742570	rs12654092	rs80059549	5	40410584	40418135	7551	0.987766	0.240772	1	C	G	0.413519
rs11742570	rs6873829	NA	5	40410584	40418264	7680	0.987766	0.240772	1	G	T	0.413519
rs11742570	rs6874571	rs34558723,rs112447266	5	40410584	40418741	8157	0.987766	0.240772	1	C	T	0.413519
rs11742570	rs114400949	rs117915394	5	40410584	40419143	8559	0.987766	0.240772	1	C	G	0.413519
rs11742570	rs71590609	rs149200362,rs111894792	5	40410584	40419429	8845	0.987766	0.240772	1	C	T	0.413519
rs11742570	rs10473192	rs57949033,rs113328006,rs10941506	5	40410584	40419949	9365	0.987766	0.240772	1	G	C	0.413519
rs11742570	rs6897767	rs56658095	5	40410584	40422862	12278	0.987766	0.240772	1	G	T	0.413519
rs11742570	rs6876242	rs60631853	5	40410584	40422938	12354	0.987766	0.240772	1	C	A	0.413519
rs11742570	rs7716887	rs57441518,rs111714256	5	40410584	40423234	12650	0.987766	0.240772	1	T	C	0.413519
rs11742570	rs7730591	NA	5	40410584	40423280	12696	0.983665	0.240186	0.995878	A	G	0.412525
rs11742570	rs6896969	NA	5	40410584	40424426	13842	0.987766	0.240772	1	C	A	0.413519
rs11742570	rs6879489	NA	5	40410584	40425190	14606	0.987766	0.240772	1	G	T	0.413519
rs11742570	rs6451498	rs61497457	5	40410584	40425701	15117	0.987766	0.240772	1	T	G	0.413519
rs11742570	rs1373692	rs61695022,rs386529693,rs117820489	5	40410584	40431183	20599	0.97554	0.239192	0.991757	C	A	0.412525
rs11742570	rs1445001	rs61598531,rs117120105	5	40410584	40431664	21080	0.97554	0.239192	0.991757	G	A	0.412525
rs11742570	rs6861824	NA	5	40410584	40432412	21828	0.97554	0.239192	0.991757	G	A	0.412525
rs11742570	rs6878370	rs57851162	5	40410584	40433552	22968	0.97554	0.239192	0.991757	A	G	0.412525
rs11742570	rs6878213	rs61254894	5	40410584	40433576	22992	0.979579	0.2396	0.991771	T	C	0.411531
rs11742570	rs9292771	rs36131961	5	40410584	40434652	24068	0.97554	0.239192	0.991757	T	A	0.412525
rs11742570	rs9292777	rs56883416	5	40410584	40437948	27364	0.97554	0.239192	0.991757	T	C	0.412525
rs11742570	rs4631223	NA	5	40410584	40438471	27887	0.97554	0.239192	0.991757	G	A	0.412525
rs11742570	rs4559043	rs4988611,rs113692719	5	40410584	40438631	28047	0.97554	0.239192	0.991757	T	G	0.412525
rs11742570	rs4551125	rs4988610,rs111970719	5	40410584	40438684	28100	0.97554	0.239192	0.991757	A	G	0.412525
rs11742570	rs6866711	rs112401101	5	40410584	40438831	28247	0.97554	0.239192	0.991757	G	C	0.412525
rs11742570	rs10473195	rs111299879	5	40410584	40439464	28880	0.97554	0.239192	0.991757	C	G	0.412525
rs11742570	rs7713270	NA	5	40410584	40440063	29479	0.971521	0.238784	0.991743	T	C	0.413519
rs2066844	rs2066844	rs58650267,rs17860491,rs17221641	16	50745926	50745926	0	1	1	1	C	T	0.0506958
rs2066844	rs12324931	NA	16	50745926	50790158	44232	0.919087	0.0461377	0.95869	A	C	0.0506958
rs56167332	rs56167332	rs58916227	5	158827769	158827769	0	1	1	1	C	A	0.335984
rs56167332	rs755374	NA	5	158827769	158829294	1525	0.960433	0.217158	1	C	T	0.327038
rs56167332	rs4921492	NA	5	158827769	158832277	4508	0.847516	0.206837	0.941197	C	A	0.345924
rs10761659	rs10761659	rs58577067,rs56579973,rs17631183,rs118193354	10	64445564	64445564	0	1	1	1	G	A	0.497018
rs10781499	rs10781496	rs59354586	9	139266405	139261086	-5319	0.881468	0.226439	0.974337	A	G	0.415507
rs10781499	rs11145763	NA	9	139266405	139263596	-2809	0.979352	0.23693	0.991679	A	C	0.39662
rs10781499	rs10870077	rs56953850	9	139266405	139263891	-2514	0.979352	0.23693	0.991679	C	G	0.39662
rs10781499	rs10781499	rs17602851	9	139266405	139266405	0	1	1	1	G	A	0.397614
rs10781499	rs4077515	rs60359505,rs386590804	9	139266405	139266496	91	0.987587	0.237924	0.995839	C	T	0.39662
rs10781499	rs4075760	NA	9	139266405	139266697	292	0.991717	0.238523	0.99585	A	G	0.397614
rs10781499	rs4078099	rs58074210	9	139266405	139267533	1128	0.991717	0.238523	0.99585	G	A	0.397614
rs10781499	rs3812558	rs60253978	9	139266405	139269135	2730	0.971161	0.235733	0.991637	A	G	0.394632
rs10781499	rs3829110	rs61391614	9	139266405	139269198	2793	0.97528	0.236128	0.995808	A	G	0.393638
rs10781499	rs10781500	rs61181950	9	139266405	139269338	2933	0.97528	0.236128	0.995808	C	T	0.393638
rs10781499	rs3829111	NA	9	139266405	139269483	3078	0.97528	0.236128	0.995808	G	A	0.393638
rs10781499	rs3812560	rs61172679	9	139266405	139269905	3500	0.85966	0.224067	0.974072	T	C	0.421471
rs10781499	rs3088081	rs17602886	9	139266405	139270149	3744	0.863711	0.224666	0.978356	A	G	0.422465
rs10781499	rs35670379	NA	9	139266405	139270606	4201	0.853566	0.223684	0.982535	T	C	0.427435
rs10781499	rs3812563	rs57165495	9	139266405	139271106	4701	0.860135	0.224271	0.978319	A	G	0.423459
rs10781499	rs3812564	rs60588213	9	139266405	139271190	4785	0.863711	0.224666	0.978356	A	G	0.422465
rs10781499	rs10781505	NA	9	139266405	139271355	4950	0.863711	0.224666	0.978356	T	C	0.422465
rs10781499	rs11794847	NA	9	139266405	139271747	5342	0.97528	0.236128	0.995808	G	A	0.393638
rs10781499	rs11793497	NA	9	139266405	139271850	5445	0.97528	0.236128	0.995808	A	G	0.393638
rs10781499	rs11791262	NA	9	139266405	139271919	5514	0.97528	0.236128	0.995808	C	T	0.393638
rs10781499	rs10781507	rs17530844	9	139266405	139272058	5653	0.967063	0.235337	0.987487	A	G	0.395626
rs10781499	rs3812565	rs117589671	9	139266405	139272502	6097	0.825634	0.212775	0.99535	T	C	0.354871
rs10781499	rs3812570	rs13284702,rs11550984	9	139266405	139275204	8799	0.83208	0.220079	0.948586	A	C	0.416501
rs10781499	rs3812571	rs17602983,rs13298729	9	139266405	139275294	8889	0.835645	0.220474	0.948673	G	C	0.415507
rs10781499	rs3812573	rs13289061	9	139266405	139276680	10275	0.94291	0.231541	0.991487	C	T	0.387674
rs10781499	rs4567159	rs60699786	9	139266405	139277059	10654	0.97528	0.236128	0.995808	G	A	0.393638
rs10781499	rs10781510	rs60086430	9	139266405	139279173	12768	0.947027	0.231936	0.995732	G	A	0.38668
rs10781499	rs4307445	rs7467431,rs17249738	9	139266405	139279776	13371	0.831691	0.219876	0.944491	C	G	0.414513
rs10781499	rs34826348	NA	9	139266405	139281570	15165	0.947027	0.231936	0.995732	A	C	0.38668
rs10781499	rs78428995	NA	9	139266405	139281847	15442	0.97528	0.236128	0.995808	T	C	0.393638
rs10781499	rs10870113	rs61067677	9	139266405	139284790	18385	0.947027	0.231936	0.995732	A	G	0.38668
rs10781499	rs11145839	rs57343976	9	139266405	139285137	18732	0.831691	0.219876	0.944491	A	C	0.414513
rs10781499	rs4266763	rs61327496,rs17603052	9	139266405	139289825	23420	0.963092	0.234332	0.995776	A	G	0.390656
rs10781499	rs11145874	rs61370722	9	139266405	139290011	23606	0.963092	0.234332	0.995776	G	A	0.390656
rs10781499	rs4498662	rs60112054,rs17603108	9	139266405	139290251	23846	0.844473	0.222079	0.96543	C	G	0.421471
rs10781499	rs3812575	NA	9	139266405	139293259	26854	0.844473	0.222079	0.96543	T	C	0.421471
rs10781499	rs4330804	NA	9	139266405	139294247	27842	0.826947	0.220103	0.96513	T	G	0.426441
rs10781499	rs1132005	rs60859417,rs3812576,rs3192358	9	139266405	139296927	30522	0.840935	0.221684	0.96537	T	C	0.422465
rs10781499	rs10781518	rs61585480	9	139266405	139300547	34142	0.840467	0.22148	0.961175	A	G	0.420477
rs4409764	rs7095491	rs60657156,rs56632470	10	101284237	101274058	-10179	0.919004	0.239381	0.987696	C	T	0.477137
rs4409764	rs7092009	NA	10	101284237	101277239	-6998	0.915543	0.23886	0.991746	G	A	0.474155
rs4409764	rs7096296	rs56441954	10	101284237	101277816	-6421	0.922935	0.23987	0.99178	T	C	0.476143
rs4409764	rs6584277	rs74232629	10	101284237	101278055	-6182	0.915543	0.23886	0.991746	G	A	0.474155
rs4409764	rs10786556	rs57784440	10	101284237	101278324	-5913	0.922935	0.23987	0.99178	T	C	0.476143
rs4409764	rs7077040	rs56797075	10	101284237	101281014	-3223	0.926652	0.240375	0.991797	G	C	0.477137
rs4409764	rs4919342	NA	10	101284237	101282553	-1684	0.926883	0.240359	0.995881	C	G	0.475149
rs4409764	rs10883361	rs58779141	10	101284237	101282968	-1269	0.92238	0.239917	0.979704	C	T	0.482107
rs4409764	rs10786557	rs60797128	10	101284237	101283328	-909	0.949402	0.243389	0.995932	G	C	0.481113
rs4409764	rs10748782	rs60062148	10	101284237	101283389	-848	0.901249	0.236825	0.99582	G	T	0.468191
rs4409764	rs4409764	rs59616255	10	101284237	101284237	0	1	1	1	G	T	0.492048
rs4409764	rs4129134	rs59466613	10	101284237	101284345	108	0.996031	0.249432	1	G	C	0.491054
rs4409764	rs4129133	rs58904491	10	101284237	101284570	333	1	0.249937	1	C	T	0.492048
rs4409764	rs4129132	rs59985473	10	101284237	101284637	400	0.992078	0.248959	1	G	T	0.494036
rs4409764	rs7916751	NA	10	101284237	101285650	1413	0.984155	0.247949	0.992046	A	T	0.492048
rs4409764	rs10748783	NA	10	101284237	101285872	1635	0.968493	0.245929	0.991981	A	C	0.488072
rs4409764	rs7917446	NA	10	101284237	101286207	1970	0.980216	0.247444	0.99203	C	T	0.491054
rs4409764	rs6584281	rs59280788	10	101284237	101286480	2243	0.980216	0.247444	0.99203	G	A	0.491054
rs4409764	rs6584282	rs60683577	10	101284237	101286495	2258	0.988108	0.248454	0.996015	G	A	0.493042
rs4409764	rs11190135	rs74232630	10	101284237	101286848	2611	0.984155	0.247949	0.992046	G	A	0.492048
rs4409764	rs10883362	rs57256092	10	101284237	101286984	2747	0.984155	0.247949	0.992046	T	C	0.492048
rs4409764	rs10883365	rs58868774,rs56729744	10	101284237	101287764	3527	0.988108	0.248454	0.996015	A	G	0.493042
rs4409764	rs10883366	rs58514562	10	101284237	101287785	3548	0.984155	0.247949	0.992046	A	G	0.492048
rs4409764	rs10883367	rs59775491,rs59394658	10	101284237	101287990	3753	0.984155	0.247949	0.992046	C	T	0.492048
rs4409764	rs7085798	rs74232631,rs57960256	10	101284237	101288347	4110	0.980218	0.24746	0.99203	A	C	0.493042
rs4409764	rs1548964	rs58927662,rs56544151	10	101284237	101289653	5416	0.988108	0.248454	0.996015	C	G	0.493042
rs4409764	rs1548963	NA	10	101284237	101289703	5466	0.988108	0.248454	0.996015	G	C	0.493042
rs4409764	rs1548962	rs58048693	10	101284237	101289735	5498	0.980218	0.24746	0.99203	C	G	0.493042
rs4409764	rs6584283	rs57154815	10	101284237	101290301	6064	0.9077	0.237882	0.98356	C	T	0.476143
rs4409764	rs10883370	rs58932635	10	101284237	101291472	7235	0.968453	0.245976	0.988022	C	T	0.494036
rs4409764	rs11190140	rs59461010	10	101284237	101291593	7356	0.972391	0.246481	0.991999	C	T	0.49503
rs4409764	rs10883371	rs59347962,rs56684277,rs56434879	10	101284237	101292455	8218	0.976344	0.246986	0.995991	A	C	0.496024
rs4409764	rs10883372	NA	10	101284237	101292483	8246	0.980313	0.247491	1	A	T	0.497018
rs4409764	rs10883373	rs56735277,rs386515745	10	101284237	101292484	8247	0.980313	0.247491	1	A	G	0.497018
rs4409764	rs41290504	rs61742829,rs61376717	10	101284237	101293035	8798	0.972454	0.246497	0.995984	A	C	0.497018
rs4409764	rs7908704	rs61360636	10	101284237	101293318	9081	0.976344	0.246986	0.995991	A	G	0.496024
rs4409764	rs7893840	rs57597073	10	101284237	101293341	9104	0.976344	0.246986	0.995991	C	T	0.496024
rs4409764	rs7911680	rs60567633	10	101284237	101293468	9231	0.96069	0.244998	0.987974	C	A	0.496024
rs4409764	rs1332099	NA	10	101284237	101298451	14214	0.850133	0.229819	0.978831	C	T	0.462227
rs3197999	rs13086611	NA	3	49721532	49385417	-336115	0.875274	0.204935	0.985657	A	T	0.335984
rs3197999	rs17080528	NA	3	49721532	49389842	-331690	0.875274	0.204935	0.985657	C	T	0.335984
rs3197999	rs13090388	NA	3	49721532	49391082	-330450	0.875274	0.204935	0.985657	C	T	0.335984
rs3197999	rs11711536	rs34813055,rs13090753	3	49721532	49391240	-330292	0.875274	0.204935	0.985657	C	T	0.335984
rs3197999	rs1050450	rs61730124,rs11549656	3	49721532	49394834	-326698	0.875274	0.204935	0.985657	G	A	0.335984
rs3197999	rs1800668	rs61508942,rs17628386,rs13073352	3	49721532	49395757	-325775	0.875274	0.204935	0.985657	G	A	0.335984
rs3197999	rs3811699	rs386586951,rs17080552	3	49721532	49396360	-325172	0.875274	0.204935	0.985657	T	C	0.335984
rs3197999	rs1987628	NA	3	49721532	49399259	-322273	0.875274	0.204935	0.985657	G	A	0.335984
rs3197999	rs67485053	rs67485054	3	49721532	49405164	-316368	0.875274	0.204935	0.985657	A	G	0.335984
rs3197999	rs148734725	NA	3	49721532	49406708	-314824	0.875274	0.204935	0.985657	G	A	0.335984
rs3197999	rs34588335	NA	3	49721532	49407660	-313872	0.875274	0.204935	0.985657	G	C	0.335984
rs3197999	rs13087851	NA	3	49721532	49408974	-312558	0.875274	0.204935	0.985657	A	G	0.335984
rs3197999	rs6809216	NA	3	49721532	49412559	-308973	0.875274	0.204935	0.985657	G	A	0.335984
rs3197999	rs7623659	rs10289175	3	49721532	49414791	-306741	0.875274	0.204935	0.985657	C	T	0.335984
rs3197999	rs7648841	NA	3	49721532	49416825	-304707	0.875274	0.204935	0.985657	G	A	0.335984
rs3197999	rs6446264	NA	3	49721532	49417243	-304289	0.875274	0.204935	0.985657	C	A	0.335984
rs3197999	rs35169793	NA	3	49721532	49423274	-298258	0.875274	0.204935	0.985657	A	G	0.335984
rs3197999	rs6793308	NA	3	49721532	49424283	-297249	0.875274	0.204935	0.985657	C	T	0.335984
rs3197999	rs111903592	NA	3	49721532	49427319	-294213	0.875274	0.204935	0.985657	G	C	0.335984
rs3197999	rs11716974	NA	3	49721532	49431853	-289679	0.875274	0.204935	0.985657	G	A	0.335984
rs3197999	rs9878943	NA	3	49721532	49434654	-286878	0.875274	0.204935	0.985657	G	A	0.335984
rs3197999	rs9871380	NA	3	49721532	49438221	-283311	0.875274	0.204935	0.985657	G	A	0.335984
rs3197999	rs11706370	NA	3	49721532	49441091	-280441	0.875274	0.204935	0.985657	G	A	0.335984
rs3197999	rs6779524	rs386504513	3	49721532	49450449	-271083	0.875274	0.204935	0.985657	C	T	0.335984
rs3197999	rs6997	rs56943930,rs3172214	3	49721532	49453834	-267698	0.875274	0.204935	0.985657	C	T	0.335984
rs3197999	rs9814873	rs60458098,rs386625051	3	49721532	49454112	-267420	0.875274	0.204935	0.985657	A	G	0.335984
rs3197999	rs11715915	rs60662431	3	49721532	49455330	-266202	0.875274	0.204935	0.985657	C	T	0.335984
rs3197999	rs9859556	NA	3	49721532	49455986	-265546	0.875274	0.204935	0.985657	G	T	0.335984
rs3197999	rs11922013	rs13101169	3	49721532	49458355	-263177	0.875274	0.204935	0.985657	G	C	0.335984
rs3197999	rs6446272	NA	3	49721532	49463287	-258245	0.875274	0.204935	0.985657	G	A	0.335984
rs3197999	rs7646366	NA	3	49721532	49470668	-250864	0.875274	0.204935	0.985657	G	A	0.335984
rs3197999	rs6446277	rs10288184	3	49721532	49473077	-248455	0.879834	0.205618	0.990424	G	A	0.336978
rs3197999	rs35115732	NA	3	49721532	49475155	-246377	0.875274	0.204935	0.985657	T	C	0.335984
rs3197999	rs13079643	NA	3	49721532	49477466	-244066	0.875274	0.204935	0.985657	G	A	0.335984
rs3197999	rs71324962	NA	3	49721532	49487487	-234045	0.875274	0.204935	0.985657	A	C	0.335984
rs3197999	rs9841110	NA	3	49721532	49492481	-229051	0.887194	0.205869	0.985721	C	G	0.333002
rs3197999	rs67216675	rs67216676	3	49721532	49493151	-228381	0.883197	0.205558	0.9857	G	T	0.333996
rs3197999	rs6767355	NA	3	49721532	49504095	-217437	0.875274	0.204935	0.985657	T	C	0.335984
rs3197999	rs9853683	rs56586037	3	49721532	49512588	-208944	0.887194	0.205869	0.985721	A	G	0.333002
rs3197999	rs12330269	NA	3	49721532	49513910	-207622	0.887194	0.205869	0.985721	G	A	0.333002
rs3197999	rs9827021	NA	3	49721532	49514764	-206768	0.887194	0.205869	0.985721	C	A	0.333002
rs3197999	rs7630869	NA	3	49721532	49522543	-198989	0.887194	0.205869	0.985721	C	T	0.333002
rs3197999	rs9818590	NA	3	49721532	49525096	-196436	0.887194	0.205869	0.985721	A	G	0.333002
rs3197999	rs11719996	NA	3	49721532	49525958	-195574	0.887194	0.205869	0.985721	T	C	0.333002
rs3197999	rs9850072	NA	3	49721532	49529482	-192050	0.887194	0.205869	0.985721	C	T	0.333002
rs3197999	rs34363169	NA	3	49721532	49537712	-183820	0.887194	0.205869	0.985721	G	A	0.333002
rs3197999	rs35261698	NA	3	49721532	49537839	-183693	0.887194	0.205869	0.985721	C	G	0.333002
rs3197999	rs6766131	NA	3	49721532	49538932	-182600	0.887194	0.205869	0.985721	T	C	0.333002
rs3197999	rs6797664	NA	3	49721532	49539222	-182310	0.887194	0.205869	0.985721	G	A	0.333002
rs3197999	rs6766581	NA	3	49721532	49539401	-182131	0.887194	0.205869	0.985721	T	C	0.333002
rs3197999	rs11708955	NA	3	49721532	49540114	-181418	0.879224	0.205247	0.985679	T	C	0.33499
rs3197999	rs11712569	NA	3	49721532	49540152	-181380	0.887194	0.205869	0.985721	A	G	0.333002
rs3197999	rs10212296	NA	3	49721532	49542273	-179259	0.887194	0.205869	0.985721	T	C	0.333002
rs3197999	rs9858418	rs11130200	3	49721532	49543288	-178244	0.887194	0.205869	0.985721	A	G	0.333002
rs3197999	rs9821311	rs11916889	3	49721532	49543656	-177876	0.887194	0.205869	0.985721	C	T	0.333002
rs3197999	rs7633271	NA	3	49721532	49555963	-165569	0.887194	0.205869	0.985721	T	C	0.333002
rs3197999	rs3926569	NA	3	49721532	49558716	-162816	0.887194	0.205869	0.985721	C	T	0.333002
rs3197999	rs13062429	rs59825111	3	49721532	49559485	-162047	0.887194	-0.205869	-0.985721	G	A	0.333002
rs3197999	rs34196454	NA	3	49721532	49563456	-158076	0.887194	0.205869	0.985721	G	A	0.333002
rs3197999	rs1801143	rs58857977,rs56511603,rs17851214,rs17850956	3	49721532	49570200	-151332	0.887194	0.205869	0.985721	C	T	0.333002
rs3197999	rs4625	rs61001841,rs3190339	3	49721532	49572140	-149392	0.887194	0.205869	0.985721	A	G	0.333002
rs3197999	rs13079082	NA	3	49721532	49574808	-146724	0.887194	0.205869	0.985721	C	G	0.333002
rs3197999	rs11130203	rs13084480	3	49721532	49575367	-146165	0.887194	0.205869	0.985721	G	A	0.333002
rs3197999	rs34293138	NA	3	49721532	49579017	-142515	0.887194	0.205869	0.985721	T	C	0.333002
rs3197999	rs3811697	NA	3	49721532	49590770	-130762	0.887194	0.205869	0.985721	C	T	0.333002
rs3197999	rs9837027	NA	3	49721532	49597013	-124519	0.887194	0.205869	0.985721	C	T	0.333002
rs3197999	rs35999162	NA	3	49721532	49597230	-124302	0.887194	0.205869	0.985721	C	G	0.333002
rs3197999	rs9858280	rs57684120	3	49721532	49597737	-123795	0.887194	0.205869	0.985721	T	C	0.333002
rs3197999	rs11926781	NA	3	49721532	49603289	-118243	0.887194	0.205869	0.985721	C	T	0.333002
rs3197999	rs34427167	NA	3	49721532	49610223	-111309	0.887194	0.205869	0.985721	C	T	0.333002
rs3197999	rs11713474	NA	3	49721532	49611457	-110075	0.887194	0.205869	0.985721	A	G	0.333002
rs3197999	rs71324979	NA	3	49721532	49619651	-101881	0.887194	0.205869	0.985721	T	C	0.333002
rs3197999	rs9811982	rs13314448,rs113086950	3	49721532	49624377	-97155	0.887194	0.205869	0.985721	A	C	0.333002
rs3197999	rs9875617	NA	3	49721532	49634696	-86836	0.887194	0.205869	0.985721	G	A	0.333002
rs3197999	rs11720597	NA	3	49721532	49635354	-86178	0.887194	0.205869	0.985721	G	A	0.333002
rs3197999	rs13064576	NA	3	49721532	49642430	-79102	0.921305	0.209474	1	C	T	0.331014
rs3197999	rs11917431	NA	3	49721532	49644012	-77520	0.921305	0.209474	1	C	T	0.331014
rs3197999	rs11921590	NA	3	49721532	49644193	-77339	0.921305	0.209474	1	T	C	0.331014
rs3197999	rs9827708	rs59880446	3	49721532	49649989	-71543	0.921305	0.209474	1	C	G	0.331014
rs3197999	rs7614725	NA	3	49721532	49650395	-71137	0.921305	0.209474	1	G	A	0.331014
rs3197999	rs9833611	NA	3	49721532	49651210	-70322	0.921305	0.209474	1	G	A	0.331014
rs3197999	rs9837341	NA	3	49721532	49664767	-56765	0.921305	0.209474	1	A	G	0.331014
rs3197999	rs6803222	NA	3	49721532	49665976	-55556	0.921305	0.209474	1	T	G	0.331014
rs3197999	rs1873625	NA	3	49721532	49666964	-54568	0.921305	0.209474	1	C	A	0.331014
rs3197999	rs9824092	NA	3	49721532	49674147	-47385	0.921305	0.209474	1	C	G	0.331014
rs3197999	rs9862080	NA	3	49721532	49674458	-47074	0.921305	0.209474	1	A	G	0.331014
rs3197999	rs11710037	NA	3	49721532	49675334	-46198	0.921305	0.209474	1	C	G	0.331014
rs3197999	rs2172252	NA	3	49721532	49678307	-43225	0.950876	0.211653	1	A	T	0.324056
rs3197999	rs4283605	NA	3	49721532	49678651	-42881	0.950876	0.211653	1	A	G	0.324056
rs3197999	rs9812791	NA	3	49721532	49682311	-39221	0.950876	0.211653	1	G	A	0.324056
rs3197999	rs13316695	NA	3	49721532	49684917	-36615	0.950876	0.211653	1	C	G	0.324056
rs3197999	rs6770670	NA	3	49721532	49686682	-34850	0.950876	0.211653	1	T	C	0.324056
rs3197999	rs34762726	NA	3	49721532	49689210	-32322	0.950876	0.211653	1	G	A	0.324056
rs3197999	rs11709525	rs117414567	3	49721532	49690496	-31036	0.941965	0.210659	0.995303	C	T	0.324056
rs3197999	rs11718165	rs60756178,rs111184513	3	49721532	49696797	-24735	0.950876	0.211653	1	A	G	0.324056
rs3197999	rs9836291	NA	3	49721532	49697459	-24073	0.950876	0.211653	1	G	A	0.324056
rs3197999	rs9858542	rs57210211,rs56540553	3	49721532	49701983	-19549	0.950876	0.211653	1	G	A	0.324056
rs3197999	rs9882740	NA	3	49721532	49702484	-19048	0.942298	0.21103	1	T	C	0.326044
rs3197999	rs9823546	NA	3	49721532	49705512	-16020	0.950876	0.211653	1	T	A	0.324056
rs3197999	rs13093385	NA	3	49721532	49710479	-11053	0.950876	0.211653	1	A	T	0.324056
rs3197999	rs11130213	NA	3	49721532	49712297	-9235	0.950876	0.211653	1	C	T	0.324056
rs3197999	rs1131095	rs3190643,rs3177872,rs17857657,rs17857631,rs17857556,rs17844844,rs17413499,rs17080737,rs11554250	3	49721532	49714225	-7307	0.950876	0.211653	1	T	C	0.324056
rs3197999	rs9822268	NA	3	49721532	49719729	-1803	0.950876	0.211653	1	G	A	0.324056
rs3197999	rs3197999	rs60772290,rs52793577,rs386580706,rs116851176	3	49721532	49721532	0	1	1	1	G	A	0.313121
rs3197999	rs13085791	NA	3	49721532	49721798	266	0.950876	0.211653	1	C	A	0.324056
rs3197999	rs9852529	rs12715436	3	49721532	49730625	9093	0.950876	0.211653	1	G	A	0.324056
rs3197999	rs9858213	rs13071817	3	49721532	49731861	10329	0.950876	0.211653	1	G	T	0.324056
rs11236797	rs2212434	rs6592649,rs61426716,rs4357709,rs3919194	11	76299649	76281593	-18056	0.964436	0.242612	1	C	T	0.441352
rs11236797	rs61893460	NA	11	76299649	76291154	-8495	0.991997	0.246437	1	G	A	0.44831
rs11236797	rs7126418	NA	11	76299649	76292573	-7076	0.995991	0.246983	1	A	T	0.449304
rs11236797	rs7110818	NA	11	76299649	76292575	-7074	0.991997	0.246437	1	C	T	0.44831
rs11236797	rs7114362	NA	11	76299649	76293070	-6579	0.841667	0.228184	0.995663	C	T	0.491054
rs11236797	rs7936070	NA	11	76299649	76293527	-6122	0.922769	0.238479	0.995849	G	T	0.468191
rs11236797	rs7936312	rs79052844	11	76299649	76293726	-5923	0.922769	0.238479	0.995849	G	T	0.468191
rs11236797	rs7936323	rs111818262	11	76299649	76293758	-5891	0.922769	0.238479	0.995849	G	A	0.468191
rs11236797	rs7936434	rs75975051	11	76299649	76293805	-5844	0.919078	0.238031	0.995841	G	C	0.469185
rs11236797	rs4494327	rs60999955	11	76299649	76294836	-4813	0.838312	0.227736	0.995654	A	T	0.492048
rs11236797	rs11236791	NA	11	76299649	76295598	-4051	0.991984	0.246536	0.995984	G	A	0.450298
rs11236797	rs10160518	rs57222815,rs12282306	11	76299649	76296671	-2978	0.838312	0.227736	0.995654	A	G	0.492048
rs11236797	rs2155219	NA	11	76299649	76299194	-455	0.841667	0.228184	0.995663	G	T	0.491054
rs11236797	rs11236797	NA	11	76299649	76299649	0	1	1	1	C	A	0.450298
rs11236797	rs7931483	NA	11	76299649	76302067	2418	0.904116	0.236142	0.991651	C	A	0.471173
rs11236797	rs7930763	rs57800285	11	76299649	76302073	2424	0.82437	0.225847	0.991274	G	A	0.494036
rs6927022	rs6927022	rs9273085,rs34316537	6	32612397	32612397	0	1	1	1	A	G	0.392644
rs3024505	rs3024505	rs58697191,rs386578689	1	206939904	206939904	0	1	1	1	G	A	0.167992
rs3024505	rs3024495	NA	1	206939904	206942413	2509	1	0.139771	1	C	T	0.167992
rs3024505	rs3024493	rs386578686	1	206939904	206943968	4064	0.98581	0.138117	1	C	A	0.166004
rs3024505	rs3122605	rs59366809,rs17485607	1	206939904	206955041	15137	0.826624	-0.121735	-0.968371	A	G	0.151093
rs2836878	rs9977672	NA	21	40465534	40463283	-2251	0.96905	0.186743	1	G	A	0.251491
rs2836878	rs4817983	NA	21	40465534	40464924	-610	1	0.191172	1	G	C	0.257455
rs2836878	rs4817984	NA	21	40465534	40465066	-468	0.940367	0.188101	1	C	A	0.269384
rs2836878	rs4817986	rs52812803	21	40465534	40465512	-22	1	0.191172	1	G	T	0.257455
rs2836878	rs2836878	rs57008622,rs17816313	21	40465534	40465534	0	1	1	1	G	A	0.257455
rs2836878	rs4817987	NA	21	40465534	40465901	367	1	0.191172	1	C	T	0.257455
rs2836878	rs2836881	rs17816319	21	40465534	40466299	765	1	0.191172	1	G	T	0.257455
rs2836878	rs9808651	NA	21	40465534	40466468	934	1	0.191172	1	G	A	0.257455
rs2836878	rs2836882	rs17816325	21	40465534	40466570	1036	1	0.191172	1	G	A	0.257455
rs2836878	rs2836883	rs17231270	21	40465534	40466744	1210	1	0.191172	1	G	A	0.257455
rs2836878	rs2836884	rs17231291	21	40465534	40467643	2109	0.91705	0.186821	1	T	C	0.274354
rs2836878	rs4817988	NA	21	40465534	40468838	3304	0.876066	0.180916	0.957895	G	A	0.266402
rs2823286	rs2823285	rs17209277	21	16817938	16817311	-627	0.995172	0.204884	1	G	A	0.28827
rs2823286	rs2823286	rs58207372,rs17209284	21	16817938	16817938	0	1	1	1	G	A	0.289264
rs2823286	rs909423	rs17209291	21	16817938	16819949	2011	0.995172	0.204884	1	G	A	0.28827
rs2823286	rs6517432	rs9305626	21	16817938	16820515	2577	0.952317	0.198526	1	A	G	0.279324
rs2823286	rs2823288	rs9754116,rs17275253	21	16817938	16820888	2950	0.995172	0.204884	1	G	A	0.28827
rs2823286	rs7277261	rs9754156	21	16817938	16821053	3115	0.995172	0.204884	1	C	T	0.28827
rs2823286	rs146395583	NA	21	16817938	16822841	4903	0.995172	0.204884	1	A	G	0.28827
rs2823286	rs12626666	NA	21	16817938	16826366	8428	0.995172	0.204884	1	G	A	0.28827
rs2823286	rs13052146	rs58976720	21	16817938	16827045	9107	0.995172	0.204884	1	C	T	0.28827
rs2823286	rs2091997	rs17275260	21	16817938	16827565	9627	0.995172	0.204884	1	G	C	0.28827
rs2823286	rs12626383	NA	21	16817938	16835028	17090	0.971165	0.202189	0.990263	G	A	0.287276
rs2823286	rs57171270	rs62217363,rs113298051,rs111262359	21	16817938	16835276	17338	0.971165	0.202189	0.990263	A	G	0.287276
rs2823286	rs62217385	rs114784610	21	16817938	16835298	17360	0.96639	0.201483	0.990229	A	G	0.286282
rs2823286	rs60773275	rs74729838,rs62217386,rs112721418	21	16817938	16835352	17414	0.971165	0.202189	0.990263	T	A	0.287276
rs2823286	rs13049067	rs111786337	21	16817938	16836019	18081	0.96639	0.201483	0.990229	T	C	0.286282
rs2823286	rs13051954	NA	21	16817938	16836087	18149	0.96639	0.201483	0.990229	G	C	0.286282
rs2823286	rs62217387	NA	21	16817938	16836917	18979	0.96639	0.201483	0.990229	T	C	0.286282
rs2823286	rs35910543	rs62217388	21	16817938	16838572	20634	0.95692	0.200908	0.980593	A	G	0.28827
rs2823286	rs62217389	NA	21	16817938	16838661	20723	0.924012	0.195124	0.989914	C	G	0.277336
rs2823286	rs62217390	NA	21	16817938	16838662	20724	0.924012	0.195124	0.989914	A	C	0.277336
rs7608910	rs13003464	rs60661108	2	61204856	61186829	-18027	0.995707	0.230549	1	A	G	0.361829
rs7608910	rs67927699	rs67927700	2	61204856	61187415	-17441	0.995707	0.230549	1	G	C	0.361829
rs7608910	rs10182512	rs58757527	2	61204856	61189469	-15387	0.916606	0.218515	1	G	A	0.342942
rs7608910	rs10195112	rs60283884	2	61204856	61189740	-15116	0.830514	0.204581	1	T	A	0.321074
rs7608910	rs55776317	rs60754969	2	61204856	61191995	-12861	0.928792	0.220415	1	G	C	0.345924
rs7608910	rs10191548	NA	2	61204856	61197395	-7461	0.908544	0.217248	1	G	A	0.340954
rs7608910	rs10191951	rs35855081	2	61204856	61197790	-7066	0.912569	0.217882	1	G	A	0.341948
rs7608910	rs6754346	NA	2	61204856	61197795	-7061	0.908544	0.217248	1	A	G	0.340954
rs7608910	rs112401990	NA	2	61204856	61199327	-5529	0.912323	0.218154	0.995464	G	A	0.343936
rs7608910	rs1962449	NA	2	61204856	61202549	-2307	0.932879	0.221048	1	C	G	0.346918
rs7608910	rs7608697	rs58980915	2	61204856	61204641	-215	1	0.231182	1	A	C	0.362823
rs7608910	rs7596362	rs60728507	2	61204856	61204688	-168	1	0.231182	1	T	C	0.362823
rs7608910	rs7608910	rs60696004,rs17299735	2	61204856	61204856	0	1	1	1	A	G	0.362823
rs7608910	rs4560096	rs60356560,rs17299749	2	61204856	61204917	61	1	0.231182	1	T	G	0.362823
rs6752107	rs34701569	rs62192911	2	234161448	234143048	-18400	0.941176	0.241448	0.983799	G	C	0.470179
rs6752107	rs13003866	rs57915216	2	234161448	234143373	-18075	0.945119	0.241982	0.987826	A	G	0.471173
rs6752107	rs28454240	NA	2	234161448	234145618	-15830	0.948836	0.242369	0.983859	T	C	0.468191
rs6752107	rs13418066	NA	2	234161448	234145944	-15504	0.948942	0.242442	0.987849	C	A	0.470179
rs6752107	rs10206299	rs79386221,rs201843174	2	234161448	234146271	-15177	0.972211	0.245132	0.987981	T	G	0.462227
rs6752107	rs10187752	rs61562257	2	234161448	234146550	-14898	0.925815	0.238802	0.983622	T	C	0.452286
rs6752107	rs11688431	NA	2	234161448	234147175	-14273	0.9337	0.239723	0.991775	C	T	0.450298
rs6752107	rs1596017	NA	2	234161448	234147930	-13518	0.9337	0.239723	0.991775	T	C	0.450298
rs6752107	rs11690131	rs61285526	2	234161448	234148383	-13065	0.9337	0.239723	0.991775	C	T	0.450298
rs6752107	rs11694081	rs56693898	2	234161448	234148586	-12862	0.9337	0.239723	0.991775	T	A	0.450298
rs6752107	rs11687982	NA	2	234161448	234149039	-12409	0.9337	0.239723	0.991775	T	C	0.450298
rs6752107	rs10929322	rs57487034	2	234161448	234149702	-11746	0.937668	0.240183	0.995878	T	C	0.449304
rs6752107	rs10929325	NA	2	234161448	234151031	-10417	0.937668	0.240183	0.995878	A	G	0.449304
rs6752107	rs10929326	NA	2	234161448	234151045	-10403	0.937668	0.240183	0.995878	G	T	0.449304
rs6752107	rs10186850	NA	2	234161448	234151615	-9833	0.988045	0.24712	0.995994	A	C	0.462227
rs6752107	rs10203952	NA	2	234161448	234153366	-8082	0.984084	0.246586	0.995985	G	A	0.461233
rs6752107	rs10167613	NA	2	234161448	234153848	-7600	0.980112	0.246126	0.991987	A	G	0.462227
rs6752107	rs2880080	NA	2	234161448	234154139	-7309	0.988045	0.24712	0.995994	T	G	0.462227
rs6752107	rs2119505	NA	2	234161448	234154651	-6797	0.984126	0.246513	1	A	G	0.459245
rs6752107	rs11679791	NA	2	234161448	234156536	-4912	0.949251	0.241711	1	T	G	0.450298
rs6752107	rs11680089	rs57348689	2	234161448	234157137	-4311	0.992034	0.24758	1	C	G	0.461233
rs6752107	rs11680130	rs59698398	2	234161448	234157258	-4190	0.99601	0.248114	1	A	G	0.462227
rs6752107	rs56049444	rs62192927,rs59571219	2	234161448	234157688	-3760	0.99601	0.248114	1	T	C	0.462227
rs6752107	rs55835501	rs62192928,rs57127301	2	234161448	234157733	-3715	0.99601	0.248114	1	T	C	0.462227
rs6752107	rs56227616	rs62192929,rs58931611	2	234161448	234157741	-3707	0.99601	0.248114	1	C	T	0.462227
rs6752107	rs10210302	rs57072142	2	234161448	234158839	-2609	0.99601	0.248114	1	T	C	0.462227
rs6752107	rs2289477	NA	2	234161448	234160345	-1103	0.99601	0.248114	1	G	T	0.462227
rs6752107	rs10199278	NA	2	234161448	234160669	-779	0.99601	0.248114	1	G	C	0.462227
rs6752107	rs12692254	NA	2	234161448	234161211	-237	0.996011	0.248187	1	T	A	0.464215
rs6752107	rs6752107	rs56631449	2	234161448	234161448	0	1	1	1	A	G	0.463221
rs6752107	rs6738490	NA	2	234161448	234161583	135	1	0.248647	1	C	T	0.463221
rs6752107	rs6431654	rs58819343	2	234161448	234161769	321	1	0.248647	1	T	C	0.463221
rs6752107	rs6745825	NA	2	234161448	234162153	705	1	0.248647	1	G	A	0.463221
rs6752107	rs6705964	NA	2	234161448	234163683	2235	1	0.248647	1	C	G	0.463221
rs6752107	rs6758787	NA	2	234161448	234166664	5216	1	0.248647	1	A	T	0.463221
rs6752107	rs6431660	rs61701354,rs17659537	2	234161448	234167234	5786	1	0.248647	1	G	A	0.463221
rs6752107	rs6431661	NA	2	234161448	234167421	5973	1	0.248647	1	T	C	0.463221
rs6752107	rs34123137	NA	2	234161448	234167881	6433	1	0.248647	1	A	T	0.463221
rs6752107	rs10164737	NA	2	234161448	234169822	8374	0.996011	0.248187	1	T	C	0.464215
rs6752107	rs140643155	NA	2	234161448	234170324	8876	0.996011	0.248187	1	C	A	0.464215
rs6752107	rs55926010	rs62192936	2	234161448	234170326	8878	0.996011	0.248187	1	T	A	0.464215
rs6752107	rs13391356	rs61507332	2	234161448	234170369	8921	0.996011	0.248187	1	C	T	0.464215
rs6752107	rs12162308	NA	2	234161448	234172188	10740	0.99202	0.247653	0.996002	G	C	0.463221
rs6752107	rs6708373	rs17607543	2	234161448	234172846	11398	0.99202	0.247653	0.996002	G	A	0.463221
rs6752107	rs10165561	NA	2	234161448	234172915	11467	0.99202	0.247653	0.996002	C	G	0.463221
rs6752107	rs12994997	NA	2	234161448	234173503	12055	0.99202	0.247653	0.996002	A	G	0.463221
rs6752107	rs13009506	rs61559518	2	234161448	234175706	14258	0.99202	0.247653	0.996002	T	G	0.463221
rs6752107	rs3792112	rs17607571	2	234161448	234176609	15161	0.988048	0.247193	0.995995	T	C	0.464215
rs6752107	rs12994971	rs61105450	2	234161448	234178453	17005	0.984084	0.246586	0.995985	T	C	0.461233
rs6752107	rs3792111	rs386586398,rs17659651	2	234161448	234179690	18242	0.99202	0.247653	0.996002	T	C	0.463221
rs6752107	rs3828309	rs61379225,rs57980349,rs386587376	2	234161448	234180410	18962	0.99202	0.247653	0.996002	G	A	0.463221
rs6752107	rs2289474	rs60035509,rs386563803,rs17607648	2	234161448	234181848	20400	0.99202	0.247653	0.996002	T	C	0.463221
rs6752107	rs2289472	rs58065799,rs17607676	2	234161448	234182240	20792	0.99202	0.247653	0.996002	T	C	0.463221
rs6752107	rs2241880	rs57853061,rs52836811,rs17607702	2	234161448	234183368	21920	0.99202	0.247653	0.996002	G	A	0.463221
rs6752107	rs2241879	rs17659775	2	234161448	234183468	22020	0.99202	0.247653	0.996002	A	G	0.463221
rs6752107	rs2241878	NA	2	234161448	234183718	22270	0.99202	0.247653	0.996002	C	T	0.463221
rs6752107	rs3792109	rs58837508,rs17607778	2	234161448	234184417	22969	0.964496	0.243918	0.995941	A	G	0.456262
rs6752107	rs3792108	rs59754383,rs17659824	2	234161448	234184952	23504	0.968385	0.244452	0.99595	C	T	0.457256
rs6752107	rs36001488	rs62192954,rs57217526	2	234161448	234185267	23819	0.968385	0.244452	0.99595	T	C	0.457256
rs6752107	rs3816234	rs61547402,rs17607829	2	234161448	234185999	24551	0.968385	0.244452	0.99595	A	G	0.457256
rs6752107	rs10196794	NA	2	234161448	234192616	31168	0.988083	0.247266	1	A	G	0.466203
rs6752107	rs1045100	rs59150964,rs3172178	2	234161448	234203597	42149	0.912376	0.238057	1	C	T	0.486083
rs6752107	rs10187822	NA	2	234161448	234206474	45026	0.908753	0.237596	1	T	C	0.487078
rs6752107	rs10195395	NA	2	234161448	234206504	45056	0.908753	0.237596	1	C	T	0.487078
rs6752107	rs10178603	NA	2	234161448	234206610	45162	0.908753	0.237596	1	A	G	0.487078
rs6752107	rs10192702	rs56722520	2	234161448	234206750	45302	0.912376	0.238057	1	C	A	0.486083
rs6752107	rs7559194	rs74269701,rs58318208,rs17608354	2	234161448	234206799	45351	0.912376	0.238057	1	A	G	0.486083
rs6752107	rs13411660	rs59044619	2	234161448	234208258	46810	0.897572	0.236142	0.995808	T	C	0.488072
rs2188962	rs35260072	NA	5	131770805	131630852	-139953	0.874348	0.221864	0.937026	A	C	0.387674
rs2188962	rs56399423	NA	5	131770805	131672657	-98148	0.8822	0.222858	0.941225	T	C	0.387674
rs2188962	rs1050152	rs57045625,rs52829495,rs17680807	5	131770805	131676320	-94485	0.886083	0.223242	0.94132	C	T	0.38668
rs2188962	rs11748193	NA	5	131770805	131725329	-45476	0.85068	0.217305	0.947964	T	A	0.373757
rs2188962	rs11746555	NA	5	131770805	131727033	-43772	0.85068	0.217305	0.947964	G	A	0.373757
rs2188962	rs12517950	NA	5	131770805	131731326	-39479	0.846769	0.21692	0.943777	A	G	0.374751
rs2188962	rs11739135	rs56438184,rs17860494,rs17622278	5	131770805	131733397	-37408	0.85068	0.217305	0.947964	G	C	0.373757
rs2188962	rs2188962	rs60879278,rs17622355	5	131770805	131770805	0	1	1	1	C	T	0.38668
rs2188962	rs17622378	NA	5	131770805	131778452	7647	0.991635	0.236165	0.995809	A	G	0.38668
rs2188962	rs12521868	rs61166245	5	131770805	131784393	13588	0.991635	0.236165	0.995809	G	T	0.38668
rs2188962	rs12515180	NA	5	131770805	131785684	14879	0.991644	0.235939	1	C	T	0.384692
rs2188962	rs11951091	rs17622406	5	131770805	131786595	15790	0.991644	0.235939	1	G	A	0.384692
rs2188962	rs6866614	rs60209060,rs17689760	5	131770805	131787137	16332	0.962651	-0.232122	-0.991508	G	A	0.38171
rs2188962	rs4705950	NA	5	131770805	131793286	22481	0.970913	0.233116	0.995754	C	T	0.38171
rs2188962	rs72797303	NA	5	131770805	131796163	25358	0.970913	0.233116	0.995754	T	C	0.38171
rs2188962	rs2706396	rs59500780	5	131770805	131796809	26004	0.970913	-0.233116	-0.995754	C	A	0.38171
rs2188962	rs2522052	rs58289759	5	131770805	131798487	27682	0.970913	-0.233116	-0.995754	T	C	0.38171
rs2188962	rs2706403	rs58950590	5	131770805	131799012	28207	0.970913	-0.233116	-0.995754	G	A	0.38171
rs2188962	rs2706336	rs59223248	5	131770805	131799961	29156	0.970913	-0.233116	-0.995754	C	T	0.38171
rs2188962	rs72797306	NA	5	131770805	131800750	29945	0.970913	0.233116	0.995754	G	C	0.38171
rs2188962	rs2522057	rs58454416,rs17622505	5	131770805	131801947	31142	0.970913	-0.233116	-0.995754	C	G	0.38171
rs2188962	rs2248116	rs59546640,rs17689884,rs10395497	5	131770805	131804347	33542	0.958514	-0.231738	-0.987295	A	C	0.382704
rs2188962	rs11741255	NA	5	131770805	131811182	40377	0.938117	0.228915	0.982927	G	A	0.379722
rs12946510	rs9747973	rs57114225	17	37912377	37905107	-7270	0.829413	-0.227156	-1	C	T	0.482107
rs12946510	rs2941522	rs117938410	17	37912377	37910368	-2009	0.829413	-0.227156	-1	C	T	0.482107
rs12946510	rs12946510	NA	17	37912377	37912377	0	1	1	1	C	T	0.471173
rs12946510	rs907091	rs59459187,rs17607416	17	37912377	37921742	9365	0.802115	-0.223476	-0.969804	C	T	0.489066
rs12946510	rs907092	rs58485549,rs56570169,rs3751904,rs17607446	17	37912377	37922259	9882	0.929511	0.24028	0.967964	G	A	0.473161
rs12946510	rs10445308	rs17607598	17	37912377	37938047	25670	0.884559	0.234602	0.963267	C	T	0.483101
rs12946510	rs12942330	NA	17	37912377	37939839	27462	0.884559	0.234602	0.963267	C	T	0.483101
rs12946510	rs11658993	rs57073489	17	37912377	37940808	28431	0.906739	0.237413	0.963686	C	T	0.477137
rs12946510	rs4795395	NA	17	37912377	37962987	50610	0.884559	0.234602	0.963267	T	A	0.483101
rs12946510	rs9909593	NA	17	37912377	37970149	57772	0.880916	0.234134	0.963196	A	G	0.484095
rs12946510	rs4795397	rs59836229,rs17608380	17	37912377	38023745	111368	0.872951	0.232968	0.947446	A	G	0.478131
rs12946510	rs11557466	rs17676762	17	37912377	38024626	112249	0.850485	0.229814	0.924059	C	T	0.472167
rs12946510	rs11078925	NA	17	37912377	38025208	112831	0.850485	0.229814	0.924059	T	C	0.472167
rs12946510	rs34120102	rs56761505	17	37912377	38026035	113658	0.850485	0.229814	0.924059	G	A	0.472167
rs12946510	rs12709365	rs57839170	17	37912377	38027400	115023	0.850485	0.229814	0.924059	A	G	0.472167
rs12946510	rs13380815	rs61075444,rs17676797	17	37912377	38027583	115206	0.850485	0.229814	0.924059	A	G	0.472167
rs12946510	rs11870965	rs56675854,rs17676815	17	37912377	38030205	117828	0.850485	0.229814	0.924059	T	A	0.472167
rs12946510	rs9905959	NA	17	37912377	38031138	118761	0.850485	0.229814	0.924059	A	G	0.472167
rs12946510	rs10852935	NA	17	37912377	38031674	119297	0.850485	0.229814	0.924059	C	T	0.472167
rs12946510	rs10852936	NA	17	37912377	38031714	119337	0.850485	0.229814	0.924059	C	T	0.472167
rs12946510	rs9891174	NA	17	37912377	38031802	119425	0.84679	0.229288	0.920212	T	A	0.471173
rs12946510	rs59716545	NA	17	37912377	38031857	119480	0.850452	0.229757	0.924041	T	G	0.470179
rs12946510	rs36095411	rs62066991,rs56931445	17	37912377	38031865	119488	0.829334	0.227176	0.934571	T	G	0.484095
rs12946510	rs12939457	rs59234823	17	37912377	38032188	119811	0.843143	0.22882	0.920062	T	C	0.472167
rs12946510	rs34189114	NA	17	37912377	38032460	120083	0.850485	0.229814	0.924059	C	T	0.472167
rs12946510	rs35736272	rs62066992	17	37912377	38032680	120303	0.850485	0.229814	0.924059	T	C	0.472167
rs12946510	rs1054609	rs57151617,rs3169569,rs17396992	17	37912377	38033277	120900	0.850485	0.229814	0.924059	A	C	0.472167
rs12946510	rs9907088	NA	17	37912377	38035116	122739	0.850485	0.229814	0.924059	G	A	0.472167
rs12946510	rs36038753	rs62067027	17	37912377	38035370	122993	0.850485	0.229814	0.924059	G	T	0.472167
rs12946510	rs35569035	rs62067028	17	37912377	38035624	123247	0.850485	0.229814	0.924059	C	T	0.472167
rs12946510	rs9910826	NA	17	37912377	38035648	123271	0.850485	0.229814	0.924059	A	G	0.472167
rs12946510	rs9904624	rs58167856,rs12452894	17	37912377	38036586	124209	0.850485	0.229814	0.924059	A	G	0.472167
rs12946510	rs4795398	NA	17	37912377	38038179	125802	0.850485	0.229814	0.924059	C	T	0.472167
rs12946510	rs12939566	NA	17	37912377	38038390	126013	0.850485	0.229814	0.924059	A	T	0.472167
rs12946510	rs12232497	rs57463241	17	37912377	38040119	127742	0.850485	0.229814	0.924059	T	C	0.472167
rs12946510	rs12232498	NA	17	37912377	38040363	127986	0.850485	0.229814	0.924059	T	C	0.472167
rs12946510	rs12941333	NA	17	37912377	38040534	128157	0.850485	0.229814	0.924059	C	T	0.472167
rs12946510	rs2872507	rs60658931,rs17305854	17	37912377	38040763	128386	0.850485	0.229814	0.924059	G	A	0.472167
rs12946510	rs12936409	NA	17	37912377	38043649	131272	0.850485	0.229814	0.924059	C	T	0.472167
rs12946510	rs11651596	NA	17	37912377	38056116	143739	0.832149	0.227186	0.919533	T	C	0.467197
rs12946510	rs12949100	NA	17	37912377	38057189	144812	0.832178	0.227128	0.92323	G	A	0.465209
rs12946510	rs8069176	rs58153757	17	37912377	38057197	144820	0.824882	0.226192	0.91551	G	A	0.467197
rs12946510	rs4795399	rs58515468	17	37912377	38061439	149062	0.828522	0.22666	0.919361	T	C	0.466203
rs12946510	rs2305480	rs58161295,rs17858729,rs17845769,rs17677099	17	37912377	38062196	149819	0.828522	0.22666	0.919361	G	A	0.466203
rs12946510	rs56750287	NA	17	37912377	38062944	150567	0.828522	0.22666	0.919361	A	C	0.466203
rs12946510	rs11078926	rs58760216	17	37912377	38062976	150599	0.828522	0.22666	0.919361	G	A	0.466203
rs12946510	rs11078927	rs60325779,rs17608822	17	37912377	38064405	152028	0.832178	0.227128	0.92323	C	T	0.465209
rs12946510	rs11078928	rs17852277	17	37912377	38064469	152092	0.832178	0.227128	0.92323	T	C	0.465209
rs12946510	rs12939832	NA	17	37912377	38064876	152499	0.817906	0.224968	0.926326	G	A	0.459245
rs12946510	rs4795400	rs60692050,rs57106364,rs17677160	17	37912377	38067020	154643	0.810446	0.224203	0.907463	C	T	0.467197
rs6062496	rs6062496	NA	20	62329099	62329099	0	1	1	1	A	G	0.400596
rs2413583	rs2413583	rs58609150	22	39659773	39659773	0	1	1	1	C	T	0.16501
rs2413583	rs2143178	rs58441395	22	39659773	39660829	1056	0.985743	0.137454	1	T	C	0.166998
rs2413583	rs9611131	NA	22	39659773	39662480	2707	0.810648	0.119367	0.952412	T	C	0.150099
rs2413583	rs9611133	NA	22	39659773	39664833	5060	0.913022	0.135649	1	G	C	0.177932
rs2413583	rs9607629	NA	22	39659773	39670854	11081	0.870283	0.130669	0.956349	A	G	0.171968
rs7282490	rs743478	rs59982404	21	45615741	45611686	-4055	0.931169	0.229541	0.995688	T	G	0.382704
rs7282490	rs743479	rs60216863,rs386610131	21	45615741	45611950	-3791	0.922831	0.228954	0.98293	T	C	0.38668
rs7282490	rs2838516	rs61546488,rs17266158	21	45615741	45612475	-3266	0.934956	0.230344	0.991443	C	A	0.385686
rs7282490	rs2838517	rs74275703,rs58434137,rs17181083	21	45615741	45613825	-1916	0.94321	0.231134	1	C	T	0.383698
rs7282490	rs7276302	NA	21	45615741	45614159	-1582	0.939251	0.230535	1	G	A	0.382704
rs7282490	rs8127691	rs58220912	21	45615741	45614860	-881	0.947181	0.231733	1	C	T	0.384692
rs7282490	rs2838519	rs60296503,rs60222796,rs56429244,rs17181160	21	45615741	45615023	-718	0.975254	0.236535	0.98755	A	G	0.397614
rs7282490	rs762421	rs58290153,rs17181181	21	45615741	45615561	-180	0.947181	0.231733	1	A	G	0.384692
rs7282490	rs762422	rs59273639,rs58123214,rs17266313	21	45615741	45615638	-103	0.959172	0.233529	1	A	G	0.387674
rs7282490	rs762423	rs60408393,rs17181251	21	45615741	45615686	-55	0.959172	0.233529	1	G	T	0.387674
rs7282490	rs7282490	rs60435910	21	45615741	45615741	0	1	1	1	A	G	0.397614
rs7282490	rs2838520	rs58884960,rs57450830,rs17266403	21	45615741	45615896	155	0.951165	0.232332	1	C	T	0.385686
rs7282490	rs2838521	rs60353621,rs57338440,rs17266423	21	45615741	45615917	176	0.951165	0.232332	1	C	T	0.385686
rs7282490	rs4635612	rs59246202	21	45615741	45615963	222	0.955162	0.23293	1	G	T	0.38668
rs7282490	rs4380337	rs61584961	21	45615741	45616049	308	0.955162	0.23293	1	A	G	0.38668
rs7282490	rs4317019	rs59162098	21	45615741	45616275	534	0.955162	0.23293	1	C	G	0.38668
rs7282490	rs4456788	rs57895812	21	45615741	45616324	583	0.955162	0.23293	1	A	G	0.38668
rs7282490	rs8134436	rs57683926	21	45615741	45616497	756	0.955162	0.23293	1	G	C	0.38668
rs7282490	rs2070551	NA	21	45615741	45616672	931	0.951165	0.232332	1	C	T	0.385686
rs7282490	rs2070552	rs61402477,rs17181342	21	45615741	45617069	1328	0.955162	0.23293	1	A	G	0.38668
rs7282490	rs59998884	rs62228207	21	45615741	45618114	2373	0.942811	0.231745	0.987295	C	T	0.389662
rs7282490	rs60482769	rs62228208	21	45615741	45618119	2378	0.942811	0.231745	0.987295	A	G	0.389662
rs7282490	rs2876932	rs74275705	21	45615741	45618536	2795	0.951165	0.232332	1	G	A	0.385686
rs7282490	rs8126495	NA	21	45615741	45624136	8395	0.858214	0.224486	0.991222	T	C	0.430417
rs7282490	rs3746958	rs60991329	21	45615741	45625045	9304	0.890984	0.225792	0.949822	C	T	0.394632
rs7282490	rs3804031	rs60705632	21	45615741	45629604	13863	0.864154	0.223026	0.937334	C	T	0.40159
rs7282490	rs3804032	rs58377433	21	45615741	45629691	13950	0.856878	0.222439	0.94112	G	A	0.405567
rs7282490	rs35405602	rs62641518,rs111164044,rs111065529	21	45615741	45631770	16029	0.864339	0.223229	0.941317	G	A	0.403579
rs11614178	rs35788599	NA	12	68508122	68476749	-31373	0.932902	0.223527	0.986834	G	C	0.358847
rs11614178	rs12815372	NA	12	68508122	68479213	-28909	0.928716	0.22316	0.982494	G	A	0.359841
rs11614178	rs35895369	NA	12	68508122	68480498	-27624	0.924623	0.222533	0.982446	A	T	0.358847
rs11614178	rs12810476	NA	12	68508122	68481756	-26366	0.928716	0.22316	0.982494	C	T	0.359841
rs11614178	rs12818107	NA	12	68508122	68483259	-24863	0.924623	0.222533	0.982446	C	T	0.358847
rs11614178	rs11610754	NA	12	68508122	68486587	-21535	0.928716	0.22316	0.982494	C	G	0.359841
rs11614178	rs12811446	NA	12	68508122	68490782	-17340	0.928716	0.22316	0.982494	A	T	0.359841
rs11614178	rs12825700	NA	12	68508122	68492980	-15142	0.928716	0.22316	0.982494	G	A	0.359841
rs11614178	rs12817473	NA	12	68508122	68497408	-10714	0.937008	0.224154	0.986871	A	G	0.359841
rs11614178	rs34902013	NA	12	68508122	68498954	-9168	0.908262	0.221849	0.953028	A	G	0.368787
rs11614178	rs12831020	NA	12	68508122	68499491	-8631	0.941126	0.224782	0.986907	A	G	0.360835
rs11614178	rs7134472	NA	12	68508122	68499986	-8136	0.908262	0.221849	0.953028	G	A	0.368787
rs11614178	rs7134599	rs59172894,rs17697250	12	68508122	68500075	-8047	0.908262	0.221849	0.953028	G	A	0.368787
rs11614178	rs7138407	NA	12	68508122	68500862	-7260	0.908262	0.221849	0.953028	C	A	0.368787
rs11614178	rs12820052	NA	12	68508122	68500925	-7197	0.941126	0.224782	0.986907	G	A	0.360835
rs11614178	rs35246047	NA	12	68508122	68501253	-6869	0.941126	0.224782	0.986907	G	A	0.360835
rs11614178	rs723403	rs60695281	12	68508122	68501454	-6668	0.908262	0.221849	0.953028	A	G	0.368787
rs11614178	rs2193041	rs17630013	12	68508122	68502110	-6012	0.908262	0.221849	0.953028	A	G	0.368787
rs11614178	rs12829089	NA	12	68508122	68502505	-5617	0.908262	0.221849	0.953028	T	G	0.368787
rs11614178	rs11614309	NA	12	68508122	68503005	-5117	0.941126	0.224782	0.986907	C	T	0.360835
rs11614178	rs7302327	rs57126670	12	68508122	68503152	-4970	0.904148	0.221221	0.952901	C	G	0.367793
rs11614178	rs12318183	rs59329700	12	68508122	68503836	-4286	0.908262	0.221849	0.953028	C	A	0.368787
rs11614178	rs12816181	NA	12	68508122	68504049	-4073	0.941126	0.224782	0.986907	A	G	0.360835
rs11614178	rs1558743	rs17697410	12	68508122	68504502	-3620	0.904253	0.221482	0.952953	T	G	0.369781
rs11614178	rs12822844	rs34151431	12	68508122	68505040	-3082	0.941126	0.224782	0.986907	A	G	0.360835
rs11614178	rs1558746	NA	12	68508122	68505128	-2994	0.908262	0.221849	0.953028	G	A	0.368787
rs11614178	rs140032011	NA	12	68508122	68505194	-2928	0.896514	0.21788	0.986498	A	G	0.349901
rs11614178	rs11837456	rs61659992	12	68508122	68505233	-2889	0.908262	0.221849	0.953028	C	A	0.368787
rs11614178	rs12320412	rs60052411	12	68508122	68505470	-2652	0.908262	0.221849	0.953028	C	T	0.368787
rs11614178	rs10878747	rs58609858	12	68508122	68506984	-1138	0.817659	0.213051	0.951182	G	A	0.392644
rs11614178	rs10878748	rs61689534	12	68508122	68507093	-1029	0.824786	0.213784	0.951342	A	G	0.390656
rs11614178	rs10878749	rs59701480,rs59017520	12	68508122	68507139	-983	0.821213	0.213417	0.951262	A	T	0.39165
rs11614178	rs11177059	rs59295737,rs56434588,rs52836750	12	68508122	68507468	-654	0.825306	0.214045	0.95562	C	T	0.392644
rs11614178	rs11614178	rs17697558	12	68508122	68508122	0	1	1	1	G	A	0.368787
rs11614178	rs11177060	rs61564035	12	68508122	68508276	154	0.962478	0.229484	1	G	A	0.377734
rs7554511	rs35730213	NA	1	200877562	200874229	-3333	0.995014	0.198363	1	G	C	0.274354
rs7554511	rs55838263	NA	1	200877562	200874728	-2834	0.985149	0.197819	1	A	G	0.276342
rs7554511	rs12132298	NA	1	200877562	200875095	-2467	1	0.198634	1	T	C	0.27336
rs7554511	rs12132349	NA	1	200877562	200875242	-2320	1	0.198634	1	T	A	0.27336
rs7554511	rs59655222	NA	1	200877562	200875897	-1665	1	0.198634	1	T	C	0.27336
rs7554511	rs7554511	rs60859931,rs57800861	1	200877562	200877562	0	1	1	1	C	A	0.27336
rs7554511	rs41299637	NA	1	200877562	200877850	288	1	0.198634	1	T	G	0.27336
rs7554511	rs12131796	rs61464152	1	200877562	200878727	1165	0.995014	0.198363	1	G	A	0.274354
rs7554511	rs296520	rs7519373,rs56757010	1	200877562	200880978	3416	0.995014	-0.198363	-1	T	C	0.274354
rs7554511	rs10800746	rs61662024	1	200877562	200881392	3830	0.906699	0.1932	1	C	T	0.293241
rs7554511	rs7522462	rs60578997	1	200877562	200881595	4033	0.995014	0.198363	1	G	A	0.274354
rs7554511	rs905634	NA	1	200877562	200884985	7423	0.862134	0.189131	0.984477	C	T	0.297217
rs7554511	rs404339	rs60490126,rs10920066	1	200877562	200886891	9329	0.864854	-0.188501	-0.974311	G	C	0.292247
rs7554511	rs296543	NA	1	200877562	200889833	12271	0.864854	-0.188501	-0.974311	C	T	0.292247
rs7554511	rs296545	NA	1	200877562	200890692	13130	0.864854	-0.188501	-0.974311	G	A	0.292247
rs7554511	rs296546	NA	1	200877562	200891091	13529	0.864854	-0.188501	-0.974311	C	T	0.292247
rs7554511	rs11589638	rs57498478	1	200877562	200894935	17373	0.864854	0.188501	0.974311	G	A	0.292247
rs7554511	rs11583546	NA	1	200877562	200902607	25045	0.912735	0.19104	0.969725	C	A	0.279324
rs7554511	rs10920074	rs59073214	1	200877562	200912727	35165	0.835998	0.186599	0.974055	G	T	0.299205
rs7554511	rs11579874	rs57108281	1	200877562	200920362	42800	0.860648	0.188229	0.974274	G	A	0.293241
rs7554511	rs6427868	rs60228796	1	200877562	200929482	51920	0.828753	0.184525	0.953759	A	G	0.292247
rs7554511	rs3208703	rs17417964	1	200877562	200939642	62080	0.853277	0.185705	0.949192	C	T	0.284294
rs7554511	rs34873729	NA	1	200877562	200946928	69366	0.853277	0.185705	0.949192	T	C	0.284294
rs7554511	rs12118735	rs60987784	1	200877562	200950960	73398	0.857587	0.185977	0.949262	C	T	0.2833
rs7554511	rs7539693	NA	1	200877562	200955566	78004	0.857587	0.185977	0.949262	A	G	0.2833
rs7554511	rs10494828	rs17452086	1	200877562	200957032	79470	0.853277	0.185705	0.949192	G	A	0.284294
rs7554511	rs12142704	NA	1	200877562	200957697	80135	0.83882	0.183538	0.934224	A	G	0.281312
rs7554511	rs12140420	NA	1	200877562	200962287	84725	0.857587	0.185977	0.949262	G	A	0.2833
rs7554511	rs12126806	rs17418340	1	200877562	200963825	86263	0.840524	0.18489	0.948979	C	T	0.287276
rs7554511	rs55757739	rs57982701	1	200877562	200966976	89414	0.853277	0.185705	0.949192	C	T	0.284294
rs7554511	rs11589573	NA	1	200877562	200975115	97553	0.857587	0.185977	0.949262	G	C	0.2833
rs7554511	rs11580823	NA	1	200877562	200983489	105927	0.848444	0.184983	0.944189	T	G	0.2833
rs7554511	rs12122721	rs60618961,rs17452820	1	200877562	200984480	106918	0.82735	0.183624	0.943799	G	A	0.28827
rs7554511	rs11586763	NA	1	200877562	200989444	111882	0.847931	0.184532	0.939283	C	G	0.281312
rs7554511	rs55862304	NA	1	200877562	200989775	112213	0.852752	0.185254	0.944266	C	T	0.282306
rs7554511	rs17419032	rs58123566	1	200877562	200998531	120969	0.852752	0.185254	0.944266	C	T	0.282306
rs7554511	rs72749166	NA	1	200877562	201000305	122743	0.843625	0.18426	0.939199	G	C	0.282306
rs7554511	rs11583328	rs57564465,rs17419115	1	200877562	201002173	124611	0.80287	0.179562	0.913985	G	A	0.281312
rs7554511	rs11576681	rs17419136	1	200877562	201004051	126489	0.80287	0.179562	0.913985	C	G	0.281312
rs17293632	rs72743461	NA	15	67442596	67441750	-846	1	0.168611	1	C	A	0.214712
rs17293632	rs17293632	NA	15	67442596	67442596	0	1	1	1	C	T	0.214712
rs17293632	rs56375023	NA	15	67442596	67448363	5767	0.988317	0.168184	1	G	A	0.2167
rs17293632	rs17228058	NA	15	67442596	67450305	7709	0.98243	0.167403	0.994097	A	G	0.215706
rs17293632	rs56062135	NA	15	67442596	67455630	13034	0.988244	0.167617	0.994105	C	T	0.214712
rs17293632	rs72743477	NA	15	67442596	67464291	21695	0.895784	0.156828	0.975273	A	G	0.204771
rs17293632	rs72743482	NA	15	67442596	67466599	24003	0.890423	0.157749	0.957754	A	G	0.209742
rs6426833	rs7523442	rs58213777	1	20171860	20165971	-5889	0.991988	0.246634	0.995986	T	C	0.451292
rs6426833	rs10737481	rs74312302	1	20171860	20171514	-346	0.995993	0.247082	1	G	T	0.450298
rs6426833	rs6426833	rs60083273	1	20171860	20171860	0	1	1	1	A	G	0.451292
rs6017342	rs6017342	rs8121435,rs56973316	20	43065028	43065028	0	1	1	1	C	A	0.480119
rs12942547	rs3869549	rs58665631	17	40527544	40492540	-35004	0.803134	0.212768	0.990743	T	A	0.366799
rs12942547	rs3869550	rs59607985,rs386588413,rs17883019,rs17593005,rs12936761	17	40527544	40492887	-34657	0.810656	0.213762	0.995371	T	C	0.366799
rs12942547	rs8081037	rs17886189	17	40527544	40499158	-28386	0.810656	0.213762	0.995371	C	T	0.366799
rs12942547	rs8073517	rs58198616,rs17881243	17	40527544	40503324	-24220	0.810656	0.213762	0.995371	T	C	0.366799
rs12942547	rs9891119	rs59868688	17	40527544	40507980	-19564	0.810656	0.213762	0.995371	A	C	0.366799
rs12942547	rs9913597	NA	17	40527544	40510316	-17228	0.806617	0.21335	0.990768	T	C	0.367793
rs12942547	rs744166	rs59978260,rs17593243	17	40527544	40514201	-13343	1	0.242692	1	A	G	0.414513
rs12942547	rs957970	rs60703485,rs17593285	17	40527544	40519890	-7654	0.814716	0.214174	1	A	G	0.365805
rs12942547	rs957971	rs61167433,rs17593320	17	40527544	40519925	-7619	0.814716	-0.214174	-1	G	C	0.365805
rs12942547	rs35840966	rs62075776	17	40527544	40521204	-6340	0.814716	0.214174	1	C	T	0.365805
rs12942547	rs17885629	rs60270039	17	40527544	40525098	-2446	0.983727	0.240364	1	A	G	0.410537
rs12942547	rs8073836	NA	17	40527544	40525719	-1825	1	-0.242692	-1	T	C	0.414513
rs12942547	rs12949918	rs17880714,rs17593376	17	40527544	40526273	-1271	0.979641	0.239952	0.995874	T	C	0.411531
rs12942547	rs12942547	NA	17	40527544	40527544	0	1	1	1	A	G	0.414513
rs12942547	rs1026916	rs59933715,rs56999159	17	40527544	40529835	2291	0.814716	-0.214174	-1	G	A	0.365805
rs12942547	rs4796791	rs17593431	17	40527544	40530763	3219	0.803134	-0.212768	-0.990743	C	T	0.366799
rs12942547	rs8071537	rs74252738	17	40527544	40530895	3351	0.80084	0.211846	1	G	T	0.361829
rs12942547	rs8068748	rs59793374,rs17885710	17	40527544	40532701	5157	0.814716	0.214174	1	T	C	0.365805
rs12942547	rs7211777	rs60873937,rs56626494	17	40527544	40534075	6531	0.814716	-0.214174	-1	A	G	0.365805
rs12942547	rs12942611	NA	17	40527544	40535184	7640	0.80084	0.211846	1	C	A	0.361829
rs12942547	rs8070763	rs59017475	17	40527544	40536396	8852	0.80084	0.211846	1	T	C	0.361829
rs2024092	rs11669443	NA	19	1124031	1109215	-14816	0.824964	0.151761	0.987069	G	A	0.22664
rs2024092	rs4807569	rs60063348	19	1124031	1123378	-653	1	0.159283	1	A	C	0.198807
rs2024092	rs4807570	NA	19	1124031	1123652	-379	0.99379	0.159085	1	G	A	0.199801
rs2024092	rs2024092	rs56747326	19	1124031	1124031	0	1	1	1	G	A	0.198807
rs2024092	rs2074915	NA	19	1124031	1127615	3584	0.849328	0.145959	0.930307	G	C	0.195825
rs2024092	rs2074916	rs60169563,rs17762923	19	1124031	1127720	3689	0.849328	0.145959	0.930307	G	A	0.195825
rs80262450	rs12967678	NA	18	12818922	12805388	-13534	0.975743	0.0804655	0.987797	G	A	0.0894632
rs80262450	rs80262450	NA	18	12818922	12818922	0	1	1	1	G	A	0.0894632
rs4380874	rs6466198	rs60918214	7	107480315	107480126	-189	0.927951	0.230446	1	T	A	0.387674
rs4380874	rs4380874	rs59521463	7	107480315	107480315	0	1	1	1	C	T	0.405567
rs4380874	rs10953551	NA	7	107480315	107480901	586	0.963441	0.235764	1	G	A	0.39662
rs4380874	rs7457351	rs60222809,rs36200353	7	107480315	107481635	1320	0.959329	0.235361	0.995794	G	A	0.397614
rs4380874	rs6967636	rs10362105	7	107480315	107488279	7964	0.987678	0.239685	0.99587	C	G	0.406561
rs4380874	rs7783301	rs57464863,rs10376585	7	107480315	107491324	11009	0.983605	0.239282	0.995863	C	G	0.407555
rs4380874	rs7776797	rs9656143,rs59347974,rs10344127	7	107480315	107493598	13283	0.861432	0.221715	0.969571	C	T	0.384692
rs4380874	rs1017056	rs59611942	7	107480315	107493983	13668	0.865195	0.222306	0.96965	C	A	0.385686
rs4380874	rs2395932	rs58779422,rs57472373,rs10333981	7	107480315	107495145	14830	0.845727	0.220103	0.952673	T	C	0.388668
rs4380874	rs6949033	rs60041596,rs59930547,rs56649320	7	107480315	107495217	14902	0.849623	0.220506	0.956865	C	T	0.387674
rs4380874	rs1468433	rs58743600,rs56621673,rs10337101	7	107480315	107495331	15016	0.849623	0.220506	0.956865	A	G	0.387674
rs4380874	rs886774	rs58694667,rs57557063,rs56639739,rs10337232	7	107480315	107495434	15119	0.845727	0.220103	0.952673	A	G	0.388668
rs4380874	rs10215418	rs60991208	7	107480315	107496038	15723	0.849623	0.220506	0.956865	A	T	0.387674
rs4380874	rs6947045	rs57184777,rs56930963,rs56416350	7	107480315	107499947	19632	0.827543	0.219965	0.924776	C	T	0.413519
rs4380874	rs6964972	rs60779556,rs59217858,rs56650688,rs17494749	7	107480315	107499996	19681	0.827543	0.219965	0.924776	G	A	0.413519
rs4380874	rs2007425	NA	7	107480315	107500130	19815	0.827543	0.219965	0.924776	T	C	0.413519
rs4380874	rs722691	NA	7	107480315	107500184	19869	0.827543	0.219965	0.924776	C	G	0.413519
rs4380874	rs2007417	NA	7	107480315	107500247	19932	0.831172	0.220368	0.924903	A	G	0.412525
rs4380874	rs4404839	rs57876066	7	107480315	107500497	20182	0.820337	0.219158	0.92452	T	C	0.415507
rs4380874	rs2108228	rs57543279	7	107480315	107500913	20598	0.827543	0.219965	0.924776	G	A	0.413519
rs4380874	rs757935	NA	7	107480315	107502462	22147	0.834818	0.220771	0.92503	C	A	0.411531
rs4380874	rs4348408	rs61412767,rs61108011,rs56650203,rs10347637	7	107480315	107509273	28958	0.812651	0.217976	0.916417	A	G	0.413519
rs4380874	rs2395933	rs60507974,rs10350821	7	107480315	107509652	29337	0.816242	0.21838	0.916559	A	G	0.412525
rs4380874	rs2894482	rs60839850,rs17410530,rs10378136	7	107480315	107509781	29466	0.816242	0.21838	0.916559	G	A	0.412525
rs4380874	rs10244319	rs60952339	7	107480315	107510270	29955	0.816242	0.21838	0.916559	A	G	0.412525
rs4380874	rs6949753	rs10376668	7	107480315	107512495	32180	0.81985	0.218783	0.9167	C	T	0.411531
rs4380874	rs6466201	rs10362393	7	107480315	107512610	32295	0.81985	0.218783	0.9167	A	G	0.411531
rs4380874	rs10267797	rs58458826,rs17410683	7	107480315	107515300	34985	0.805257	0.216982	0.912238	T	C	0.413519
rs4380874	rs2108230	rs59142705,rs57360423,rs17495471,rs10373868	7	107480315	107515524	35209	0.808828	0.217386	0.912387	T	C	0.412525
rs4380874	rs10242642	rs60197967	7	107480315	107516406	36091	0.80841	0.21701	0.904688	C	A	0.408549
rs4380874	rs12668766	rs58221659,rs57415224,rs17495569	7	107480315	107516709	36394	0.812417	0.217789	0.912535	G	A	0.411531
rs148319899	rs11564212	NA	12	40740223	40591612	-148611	0.842263	0.0165607	0.943375	G	T	0.0178926
rs148319899	rs4767965	rs7397812	12	40740223	40592340	-147883	0.842263	0.0165607	0.943375	G	A	0.0178926
rs148319899	rs17465610	rs17484037	12	40740223	40593919	-146304	0.842263	0.0165607	0.943375	C	T	0.0178926
rs148319899	rs10506147	NA	12	40740223	40599398	-140825	0.842263	0.0165607	0.943375	T	C	0.0178926
rs148319899	rs11175593	rs61055124,rs56574557,rs17443290	12	40740223	40601940	-138283	0.842263	0.0165607	0.943375	C	T	0.0178926
rs148319899	rs2131079	rs4341606,rs199830947	12	40740223	40605127	-135096	0.842263	0.0165607	0.943375	T	A	0.0178926
rs148319899	rs2131080	rs4471507	12	40740223	40605128	-135095	0.842263	0.0165607	0.943375	C	T	0.0178926
rs148319899	rs17461575	NA	12	40740223	40609580	-130643	0.842263	0.0165607	0.943375	C	T	0.0178926
rs148319899	rs11564107	rs17461582	12	40740223	40609750	-130473	0.842263	0.0165607	0.943375	A	G	0.0178926
rs148319899	rs1388597	rs386530228	12	40740223	40618097	-122126	0.842263	0.0165607	0.943375	A	G	0.0178926
rs148319899	rs139549144	NA	12	40740223	40618714	-121509	0.842263	0.0165607	0.943375	C	G	0.0178926
rs148319899	rs149406366	NA	12	40740223	40621156	-119067	0.842263	0.0165607	0.943375	G	A	0.0178926
rs148319899	rs150540643	NA	12	40740223	40622468	-117755	0.842263	0.0165607	0.943375	C	A	0.0178926
rs148319899	rs117297508	NA	12	40740223	40629747	-110476	0.842263	0.0165607	0.943375	C	T	0.0178926
rs148319899	rs11564187	rs36223561,rs17484134	12	40740223	40634203	-106020	0.842263	0.0165607	0.943375	A	G	0.0178926
rs148319899	rs11564210	NA	12	40740223	40634819	-105404	0.842263	0.0165607	0.943375	C	T	0.0178926
rs148319899	rs11564153	rs17461630	12	40740223	40634991	-105232	0.842263	0.0165607	0.943375	C	T	0.0178926
rs148319899	rs187455350	NA	12	40740223	40639962	-100261	0.842263	0.0165607	0.943375	A	G	0.0178926
rs148319899	rs148547517	NA	12	40740223	40640339	-99884	0.842263	0.0165607	0.943375	A	G	0.0178926
rs148319899	rs117502843	NA	12	40740223	40644555	-95668	0.842263	0.0165607	0.943375	G	A	0.0178926
rs148319899	rs117203131	NA	12	40740223	40645737	-94486	0.842263	0.0165607	0.943375	G	A	0.0178926
rs148319899	rs12422796	NA	12	40740223	40646534	-93689	0.895588	0.0175359	0.946355	G	A	0.0188867
rs148319899	rs1463717	NA	12	40740223	40647645	-92578	0.895588	0.0175359	0.946355	G	T	0.0188867
rs148319899	rs150645252	NA	12	40740223	40647956	-92267	0.842263	0.0165607	0.943375	G	T	0.0178926
rs148319899	rs147831725	NA	12	40740223	40650105	-90118	0.895588	0.0175359	0.946355	G	A	0.0188867
rs148319899	rs11564185	NA	12	40740223	40650717	-89506	0.895588	0.0175359	0.946355	C	T	0.0188867
rs148319899	rs11564209	rs36223895,rs17461657	12	40740223	40650875	-89348	0.895588	0.0175359	0.946355	A	T	0.0188867
rs148319899	rs17461664	rs17465856	12	40740223	40651972	-88251	0.895588	0.0175359	0.946355	G	T	0.0188867
rs148319899	rs11564152	rs17443525	12	40740223	40654873	-85350	0.895588	0.0175359	0.946355	A	G	0.0188867
rs148319899	rs17465946	NA	12	40740223	40658155	-82068	0.842263	0.0165607	0.943375	G	A	0.0178926
rs148319899	rs17443600	rs17461699	12	40740223	40658867	-81356	0.895588	0.0175359	0.946355	A	T	0.0188867
rs148319899	rs144202154	NA	12	40740223	40662691	-77532	0.842263	0.0165607	0.943375	A	G	0.0178926
rs148319899	rs17443656	NA	12	40740223	40666737	-73486	0.895588	0.0175359	0.946355	G	A	0.0188867
rs148319899	rs17466016	NA	12	40740223	40667663	-72560	0.895588	0.0175359	0.946355	G	A	0.0188867
rs148319899	rs4628750	rs17484237,rs17443684	12	40740223	40670056	-70167	0.895588	0.0175359	0.946355	A	G	0.0188867
rs148319899	rs141409298	NA	12	40740223	40670594	-69629	0.895588	0.0175359	0.946355	A	C	0.0188867
rs148319899	rs11564271	NA	12	40740223	40673524	-66699	0.895588	0.0175359	0.946355	A	G	0.0188867
rs148319899	rs36212067	NA	12	40740223	40677599	-62624	0.895588	0.0175359	0.946355	A	G	0.0188867
rs148319899	rs36220738	NA	12	40740223	40677655	-62568	0.895588	0.0175359	0.946355	C	T	0.0188867
rs148319899	rs147015277	NA	12	40740223	40678088	-62135	0.895588	0.0175359	0.946355	T	C	0.0188867
rs148319899	rs4768226	NA	12	40740223	40688497	-51726	0.895588	0.0175359	0.946355	C	T	0.0188867
rs148319899	rs146906071	NA	12	40740223	40700956	-39267	0.895588	0.0175359	0.946355	G	A	0.0188867
rs148319899	rs12427245	NA	12	40740223	40707113	-33110	0.895588	0.0175359	0.946355	C	A	0.0188867
rs148319899	rs17443909	NA	12	40740223	40707410	-32813	0.842263	0.0165607	0.943375	T	C	0.0178926
rs148319899	rs4768228	NA	12	40740223	40711447	-28776	0.895588	0.0175359	0.946355	G	T	0.0188867
rs148319899	rs17444028	rs17484328	12	40740223	40715083	-25140	0.895588	0.0175359	0.946355	G	A	0.0188867
rs148319899	rs17444054	rs36212068,rs17461852	12	40740223	40716434	-23789	0.895588	0.0175359	0.946355	A	G	0.0188867
rs148319899	rs17484342	NA	12	40740223	40717143	-23080	0.895588	0.0175359	0.946355	G	A	0.0188867
rs148319899	rs17444103	NA	12	40740223	40721159	-19064	0.892927	0.0165794	1	T	C	0.0168986
rs148319899	rs140812745	NA	12	40740223	40725258	-14965	0.892927	0.0165794	1	T	C	0.0168986
rs148319899	rs28365229	NA	12	40740223	40727145	-13078	0.94641	0.0175547	1	C	T	0.0178926
rs148319899	rs149596967	NA	12	40740223	40728626	-11597	0.892927	0.0165794	1	A	T	0.0168986
rs148319899	rs10506154	rs17484391	12	40740223	40731013	-9210	1	0.01853	1	A	G	0.0188867
rs148319899	rs148319899	NA	12	40740223	40740223	0	1	1	1	T	C	0.0188867
rs148319899	rs33995883	NA	12	40740223	40740686	463	0.892927	0.0165794	1	A	G	0.0168986
rs148319899	rs17484493	NA	12	40740223	40740873	650	1	0.01853	1	T	C	0.0188867
rs148319899	rs12426639	rs17462006	12	40740223	40745777	5554	1	0.01853	1	A	T	0.0188867
rs148319899	rs12426326	NA	12	40740223	40747435	7212	1	0.01853	1	G	A	0.0188867
rs148319899	rs17484541	NA	12	40740223	40747751	7528	1	0.01853	1	G	A	0.0188867
rs148319899	rs11564266	NA	12	40740223	40750195	9972	1	0.01853	1	A	C	0.0188867
rs148319899	rs80172174	NA	12	40740223	40751374	11151	1	0.01853	1	C	T	0.0188867
rs148319899	rs117891010	NA	12	40740223	40753796	13573	0.94641	0.0175547	1	T	C	0.0178926
rs148319899	rs11564146	rs17520578,rs17497270	12	40740223	40754308	14085	1	0.01853	1	T	C	0.0188867
rs148319899	rs1365768	NA	12	40740223	40755215	14992	1	0.01853	1	G	A	0.0188867
rs148319899	rs1365769	NA	12	40740223	40755289	15066	1	0.01853	1	A	G	0.0188867
rs148319899	rs3789329	rs17444237	12	40740223	40760764	20541	0.822739	0.0184549	1	T	C	0.0228628
rs148319899	rs12422278	rs17466661,rs17462069	12	40740223	40763013	22790	0.822739	0.0184549	1	T	A	0.0228628
rs148319899	rs12422527	NA	12	40740223	40768905	28682	0.822739	0.0184549	1	T	C	0.0228628
rs148319899	rs17497325	NA	12	40740223	40770471	30248	0.822739	0.0184549	1	T	C	0.0228628
rs148319899	rs17466738	rs17497346	12	40740223	40772751	32528	0.822739	0.0184549	1	C	T	0.0228628
rs148319899	rs117366914	NA	12	40740223	40772940	32717	0.822739	0.0184549	1	C	A	0.0228628
rs148319899	rs79139914	NA	12	40740223	40773602	33379	0.822739	0.0184549	1	C	T	0.0228628
rs148319899	rs117780447	NA	12	40740223	40775127	34904	0.822739	0.0184549	1	G	C	0.0228628
rs148319899	rs12424494	rs17462132,rs17444402	12	40740223	40777658	37435	0.822739	0.0184549	1	G	A	0.0228628
rs148319899	rs150236143	NA	12	40740223	40778125	37902	0.822739	0.0184549	1	G	T	0.0228628
rs148319899	rs17466893	NA	12	40740223	40784418	44195	0.822739	0.0184549	1	G	A	0.0228628
rs148319899	rs17466907	NA	12	40740223	40784574	44351	0.822739	0.0184549	1	A	G	0.0228628
rs148319899	rs17466969	NA	12	40740223	40786828	46605	0.822739	0.0184549	1	A	T	0.0228628
rs148319899	rs148698440	NA	12	40740223	40787264	47041	0.822739	0.0184549	1	A	G	0.0228628
rs148319899	rs73094961	NA	12	40740223	40788598	48375	0.822739	0.0184549	1	C	T	0.0228628
rs148319899	rs141037287	NA	12	40740223	40788647	48424	0.822739	0.0184549	1	G	C	0.0228628
rs148319899	rs117222477	NA	12	40740223	40789190	48967	0.822739	0.0184549	1	A	G	0.0228628
rs148319899	rs117144345	NA	12	40740223	40789216	48993	0.822739	0.0184549	1	G	T	0.0228628
rs148319899	rs141893556	NA	12	40740223	40789456	49233	0.822739	0.0184549	1	A	G	0.0228628
rs148319899	rs117887879	NA	12	40740223	40789658	49435	0.822739	0.0184549	1	A	G	0.0228628
rs148319899	rs1365762	NA	12	40740223	40789962	49739	0.822739	0.0184549	1	C	T	0.0228628
rs148319899	rs11564264	NA	12	40740223	40790530	50307	0.822739	0.0184549	1	C	T	0.0228628
rs148319899	rs11564262	NA	12	40740223	40790924	50701	0.822739	0.0184549	1	C	T	0.0228628
rs148319899	rs145665119	NA	12	40740223	40791852	51629	0.822739	0.0184549	1	T	C	0.0228628
rs148319899	rs3909731	NA	12	40740223	40791930	51707	0.822739	0.0184549	1	C	T	0.0228628
rs148319899	rs11564259	rs60797446	12	40740223	40792197	51974	0.822739	0.0184549	1	G	C	0.0228628
rs148319899	rs11564258	rs60975647	12	40740223	40792300	52077	0.822739	0.0184549	1	G	A	0.0228628
rs148319899	rs971615	NA	12	40740223	40792703	52480	0.822739	0.0184549	1	C	T	0.0228628
rs148319899	rs971616	rs58429451,rs56562045	12	40740223	40792856	52633	0.822739	0.0184549	1	T	G	0.0228628
rs148319899	rs971617	NA	12	40740223	40792977	52754	0.822739	0.0184549	1	G	T	0.0228628
rs148319899	rs77719105	NA	12	40740223	40793460	53237	0.822739	0.0184549	1	G	A	0.0228628
rs148319899	rs78300565	NA	12	40740223	40793515	53292	0.822739	0.0184549	1	G	A	0.0228628
rs148319899	rs2017917	NA	12	40740223	40793899	53676	0.822739	0.0184549	1	T	C	0.0228628
rs148319899	rs3899331	NA	12	40740223	40794293	54070	0.822739	0.0184549	1	C	T	0.0228628
rs148319899	rs3899332	NA	12	40740223	40794452	54229	0.822739	0.0184549	1	T	C	0.0228628
rs148319899	rs17444626	rs17497366	12	40740223	40795021	54798	0.822739	0.0184549	1	T	C	0.0228628
rs148319899	rs4768248	rs17467018	12	40740223	40796286	56063	0.822739	0.0184549	1	A	G	0.0228628
rs148319899	rs4768249	NA	12	40740223	40796334	56111	0.822739	0.0184549	1	T	C	0.0228628
rs148319899	rs4768251	rs17467032	12	40740223	40796365	56142	0.822739	0.0184549	1	T	C	0.0228628
rs148319899	rs17444646	rs17462166	12	40740223	40797205	56982	0.822739	0.0184549	1	A	G	0.0228628
rs148319899	rs144873199	NA	12	40740223	40797386	57163	0.822739	0.0184549	1	A	G	0.0228628
rs148319899	rs146687709	NA	12	40740223	40797511	57288	0.822739	0.0184549	1	T	A	0.0228628
rs148319899	rs117725664	NA	12	40740223	40797582	57359	0.822739	0.0184549	1	T	G	0.0228628
rs148319899	rs117033661	NA	12	40740223	40797862	57639	0.822739	0.0184549	1	G	T	0.0228628
rs148319899	rs150169357	NA	12	40740223	40797959	57736	0.822739	0.0184549	1	C	A	0.0228628
rs148319899	rs149344784	NA	12	40740223	40798196	57973	0.822739	0.0184549	1	T	C	0.0228628
rs148319899	rs186316711	NA	12	40740223	40798222	57999	0.822739	0.0184549	1	C	G	0.0228628
rs148319899	rs147045449	NA	12	40740223	40798266	58043	0.822739	0.0184549	1	T	C	0.0228628
rs148319899	rs138361990	NA	12	40740223	40798271	58048	0.822739	0.0184549	1	G	A	0.0228628
rs148319899	rs11564256	NA	12	40740223	40798413	58190	0.822739	0.0184549	1	C	T	0.0228628
rs148319899	rs143926317	NA	12	40740223	40798542	58319	0.822739	0.0184549	1	T	A	0.0228628
rs148319899	rs17444667	rs17462173	12	40740223	40799277	59054	0.822739	0.0184549	1	C	A	0.0228628
rs148319899	rs117591458	NA	12	40740223	40801296	61073	0.822739	0.0184549	1	A	G	0.0228628
rs148319899	rs12426903	NA	12	40740223	40801530	61307	0.822739	0.0184549	1	C	T	0.0228628
rs148319899	rs77842130	NA	12	40740223	40802382	62159	0.822739	0.0184549	1	T	G	0.0228628
rs148319899	rs12422390	NA	12	40740223	40803129	62906	0.822739	0.0184549	1	C	T	0.0228628
rs148319899	rs12423986	NA	12	40740223	40803194	62971	0.822739	0.0184549	1	T	C	0.0228628
rs148319899	rs17444681	NA	12	40740223	40803965	63742	0.822739	0.0184549	1	T	C	0.0228628
rs148319899	rs17444688	NA	12	40740223	40804093	63870	0.822739	0.0184549	1	T	C	0.0228628
rs148319899	rs146427470	NA	12	40740223	40804495	64272	0.822739	0.0184549	1	T	G	0.0228628
rs148319899	rs17467081	NA	12	40740223	40804533	64310	0.822739	0.0184549	1	C	T	0.0228628
rs148319899	rs17467088	NA	12	40740223	40804713	64490	0.822739	0.0184549	1	G	A	0.0228628
rs148319899	rs11564255	NA	12	40740223	40805147	64924	0.822739	0.0184549	1	A	G	0.0228628
rs148319899	rs117867889	NA	12	40740223	40805329	65106	0.822739	0.0184549	1	G	A	0.0228628
rs148319899	rs17467095	NA	12	40740223	40805667	65444	0.822739	0.0184549	1	C	A	0.0228628
rs148319899	rs17444702	NA	12	40740223	40805677	65454	0.822739	0.0184549	1	C	T	0.0228628
rs148319899	rs17467102	NA	12	40740223	40806594	66371	0.822739	0.0184549	1	T	C	0.0228628
rs148319899	rs17467109	NA	12	40740223	40806710	66487	0.822739	0.0184549	1	A	C	0.0228628
rs148319899	rs117908462	NA	12	40740223	40806832	66609	0.822739	0.0184549	1	A	G	0.0228628
rs148319899	rs74565412	NA	12	40740223	40806911	66688	0.822739	0.0184549	1	A	G	0.0228628
rs148319899	rs75697282	NA	12	40740223	40806957	66734	0.822739	0.0184549	1	A	G	0.0228628
rs148319899	rs12427134	NA	12	40740223	40807097	66874	0.822739	0.0184549	1	C	T	0.0228628
rs148319899	rs12424424	rs17467123	12	40740223	40807129	66906	0.822739	0.0184549	1	G	A	0.0228628
rs148319899	rs17492152	NA	12	40740223	40807727	67504	0.822739	0.0184549	1	C	A	0.0228628
rs148319899	rs17444744	NA	12	40740223	40807876	67653	0.822739	0.0184549	1	T	G	0.0228628
rs148319899	rs17444751	NA	12	40740223	40807930	67707	0.822739	0.0184549	1	G	A	0.0228628
rs148319899	rs75200805	NA	12	40740223	40807993	67770	0.822739	0.0184549	1	A	G	0.0228628
rs148319899	rs4768252	rs52793405	12	40740223	40808672	68449	0.822739	0.0184549	1	C	T	0.0228628
rs148319899	rs4768253	rs52816507	12	40740223	40808726	68503	0.822739	0.0184549	1	C	T	0.0228628
rs148319899	rs4768254	NA	12	40740223	40808799	68576	0.822739	0.0184549	1	G	A	0.0228628
rs148319899	rs148124094	NA	12	40740223	40809053	68830	0.822739	0.0184549	1	C	T	0.0228628
rs148319899	rs117021749	NA	12	40740223	40809190	68967	0.822739	0.0184549	1	G	C	0.0228628
rs148319899	rs80220485	NA	12	40740223	40809256	69033	0.822739	0.0184549	1	C	T	0.0228628
rs148319899	rs117909126	NA	12	40740223	40809338	69115	0.822739	0.0184549	1	C	T	0.0228628
rs148319899	rs17467137	NA	12	40740223	40809502	69279	0.822739	0.0184549	1	T	C	0.0228628
rs148319899	rs11564253	NA	12	40740223	40809750	69527	0.822739	0.0184549	1	A	G	0.0228628
rs148319899	rs142268259	NA	12	40740223	40809983	69760	0.822739	0.0184549	1	C	A	0.0228628
rs148319899	rs183347939	NA	12	40740223	40810107	69884	0.822739	0.0184549	1	T	C	0.0228628
rs148319899	rs17467144	NA	12	40740223	40810161	69938	0.822739	0.0184549	1	G	A	0.0228628
rs148319899	rs117237084	NA	12	40740223	40810177	69954	0.822739	0.0184549	1	A	G	0.0228628
rs148319899	rs118081441	NA	12	40740223	40810213	69990	0.822739	0.0184549	1	G	A	0.0228628
rs148319899	rs116946443	NA	12	40740223	40810238	70015	0.822739	0.0184549	1	T	C	0.0228628
rs148319899	rs144495455	NA	12	40740223	40810453	70230	0.822739	0.0184549	1	A	C	0.0228628
rs148319899	rs139590240	NA	12	40740223	40810609	70386	0.822739	0.0184549	1	C	A	0.0228628
rs148319899	rs143615969	NA	12	40740223	40810652	70429	0.822739	0.0184549	1	A	C	0.0228628
rs148319899	rs147196025	NA	12	40740223	40810822	70599	0.822739	0.0184549	1	A	G	0.0228628
rs148319899	rs140578439	NA	12	40740223	40810824	70601	0.822739	0.0184549	1	G	C	0.0228628
rs148319899	rs17444765	NA	12	40740223	40810962	70739	0.822739	0.0184549	1	G	A	0.0228628
rs148319899	rs11564145	NA	12	40740223	40811665	71442	0.822739	0.0184549	1	G	C	0.0228628
rs148319899	rs141315343	NA	12	40740223	40811848	71625	0.822739	0.0184549	1	T	G	0.0228628
rs148319899	rs74564935	NA	12	40740223	40811863	71640	0.822739	0.0184549	1	G	T	0.0228628
rs148319899	rs7487333	NA	12	40740223	40812148	71925	0.822739	0.0184549	1	C	T	0.0228628
rs148319899	rs7485401	NA	12	40740223	40812207	71984	0.822739	0.0184549	1	T	A	0.0228628
rs148319899	rs35462920	NA	12	40740223	40812258	72035	0.822739	0.0184549	1	T	A	0.0228628
rs148319899	rs7487209	NA	12	40740223	40812310	72087	0.822739	0.0184549	1	G	A	0.0228628
rs148319899	rs5015147	NA	12	40740223	40812392	72169	0.822739	0.0184549	1	G	A	0.0228628
rs148319899	rs5015148	NA	12	40740223	40812419	72196	0.822739	0.0184549	1	T	G	0.0228628
rs148319899	rs5015149	NA	12	40740223	40812494	72271	0.822739	0.0184549	1	A	T	0.0228628
rs148319899	rs148180074	NA	12	40740223	40812638	72415	0.822739	0.0184549	1	A	G	0.0228628
rs148319899	rs150306906	NA	12	40740223	40812751	72528	0.822739	0.0184549	1	A	G	0.0228628
rs148319899	rs137980689	NA	12	40740223	40812838	72615	0.822739	0.0184549	1	A	G	0.0228628
rs148319899	rs118122990	NA	12	40740223	40812873	72650	0.822739	0.0184549	1	C	T	0.0228628
rs148319899	rs117435671	NA	12	40740223	40812896	72673	0.822739	0.0184549	1	T	C	0.0228628
rs148319899	rs117844952	NA	12	40740223	40812941	72718	0.822739	0.0184549	1	T	C	0.0228628
rs148319899	rs149308025	NA	12	40740223	40813411	73188	0.822739	0.0184549	1	G	A	0.0228628
rs148319899	rs116911200	NA	12	40740223	40813449	73226	0.822739	0.0184549	1	A	C	0.0228628
rs148319899	rs76672535	NA	12	40740223	40813570	73347	0.822739	0.0184549	1	C	T	0.0228628
rs148319899	rs117482806	NA	12	40740223	40813726	73503	0.822739	0.0184549	1	G	A	0.0228628
rs148319899	rs17467157	NA	12	40740223	40813815	73592	0.822739	0.0184549	1	A	T	0.0228628
rs148319899	rs2114566	rs52834996	12	40740223	40814107	73884	0.822739	0.0184549	1	A	G	0.0228628
rs148319899	rs17467164	NA	12	40740223	40814197	73974	0.822739	0.0184549	1	G	A	0.0228628
rs148319899	rs17467171	NA	12	40740223	40814267	74044	0.822739	0.0184549	1	T	C	0.0228628
rs148319899	rs17467178	NA	12	40740223	40814270	74047	0.822739	0.0184549	1	A	T	0.0228628
rs148319899	rs4768258	NA	12	40740223	40814584	74361	0.822739	0.0184549	1	G	A	0.0228628
rs148319899	rs4768259	NA	12	40740223	40814661	74438	0.822739	0.0184549	1	C	A	0.0228628
rs148319899	rs4768260	NA	12	40740223	40814852	74629	0.822739	0.0184549	1	C	T	0.0228628
rs148319899	rs80212515	NA	12	40740223	40815007	74784	0.822739	0.0184549	1	C	G	0.0228628
rs148319899	rs149221842	NA	12	40740223	40815060	74837	0.822739	0.0184549	1	C	T	0.0228628
rs148319899	rs116937891	NA	12	40740223	40815261	75038	0.822739	0.0184549	1	T	C	0.0228628
rs148319899	rs11176553	NA	12	40740223	40815560	75337	0.822739	0.0184549	1	C	T	0.0228628
rs148319899	rs138069086	NA	12	40740223	40816481	76258	0.822739	0.0184549	1	A	G	0.0228628
rs148319899	rs77099153	NA	12	40740223	40816504	76281	0.822739	0.0184549	1	C	T	0.0228628
rs148319899	rs12424944	NA	12	40740223	40816725	76502	0.822739	0.0184549	1	A	G	0.0228628
rs148319899	rs12425211	NA	12	40740223	40816744	76521	0.822739	0.0184549	1	T	G	0.0228628
rs148319899	rs143637609	NA	12	40740223	40816842	76619	0.822739	0.0184549	1	T	C	0.0228628
rs148319899	rs117036566	NA	12	40740223	40817056	76833	0.822739	0.0184549	1	G	T	0.0228628
rs148319899	rs144937184	NA	12	40740223	40817239	77016	0.822739	0.0184549	1	A	G	0.0228628
rs148319899	rs17467185	NA	12	40740223	40817359	77136	0.822739	0.0184549	1	T	G	0.0228628
rs148319899	rs147968276	NA	12	40740223	40817448	77225	0.822739	0.0184549	1	C	T	0.0228628
rs148319899	rs145798252	NA	12	40740223	40817818	77595	0.822739	0.0184549	1	G	C	0.0228628
rs148319899	rs138435304	NA	12	40740223	40817879	77656	0.822739	0.0184549	1	A	G	0.0228628
rs148319899	rs11564144	rs61634812	12	40740223	40817995	77772	0.822739	0.0184549	1	A	C	0.0228628
rs148319899	rs11176564	NA	12	40740223	40818168	77945	0.822739	0.0184549	1	C	T	0.0228628
rs148319899	rs12425677	NA	12	40740223	40818450	78227	0.822739	0.0184549	1	T	C	0.0228628
rs148319899	rs12425678	NA	12	40740223	40818462	78239	0.822739	0.0184549	1	T	C	0.0228628
rs148319899	rs117109234	NA	12	40740223	40818996	78773	0.822739	0.0184549	1	A	T	0.0228628
rs148319899	rs144318248	NA	12	40740223	40819189	78966	0.822739	0.0184549	1	A	C	0.0228628
rs148319899	rs11564250	rs17444833	12	40740223	40819724	79501	0.822739	0.0184549	1	A	G	0.0228628
rs148319899	rs17444840	rs17497394	12	40740223	40819949	79726	0.822739	0.0184549	1	G	A	0.0228628
rs148319899	rs11564126	rs17514048,rs17497401,rs17444847	12	40740223	40820001	79778	0.822739	0.0184549	1	A	G	0.0228628
rs148319899	rs17467213	NA	12	40740223	40820124	79901	0.822739	0.0184549	1	G	A	0.0228628
rs148319899	rs17462180	NA	12	40740223	40820165	79942	0.822739	0.0184549	1	T	A	0.0228628
rs148319899	rs11564249	rs59799165,rs17467228	12	40740223	40820403	80180	0.822739	0.0184549	1	C	T	0.0228628
rs148319899	rs11564248	rs17521082	12	40740223	40820570	80347	0.822739	0.0184549	1	C	T	0.0228628
rs148319899	rs17444868	rs17462208	12	40740223	40820852	80629	0.822739	0.0184549	1	G	A	0.0228628
rs148319899	rs17444875	rs17497408	12	40740223	40820862	80639	0.822739	0.0184549	1	G	A	0.0228628
rs148319899	rs17467249	NA	12	40740223	40821159	80936	0.822739	0.0184549	1	T	G	0.0228628
rs148319899	rs17467263	NA	12	40740223	40821278	81055	0.822739	0.0184549	1	G	C	0.0228628
rs148319899	rs11564143	rs17444882	12	40740223	40821435	81212	0.822739	0.0184549	1	A	G	0.0228628
rs148319899	rs11564247	rs56946935,rs17521103,rs17444889	12	40740223	40821478	81255	0.822739	0.0184549	1	T	C	0.0228628
rs148319899	rs17444903	rs17521117	12	40740223	40821745	81522	0.822739	0.0184549	1	T	A	0.0228628
rs148319899	rs61736852	NA	12	40740223	40821795	81572	0.822739	0.0184549	1	G	A	0.0228628
rs148319899	rs11564170	rs17467270	12	40740223	40821847	81624	0.822739	0.0184549	1	C	A	0.0228628
rs148319899	rs17467284	NA	12	40740223	40821871	81648	0.822739	0.0184549	1	G	T	0.0228628
rs148319899	rs17467291	NA	12	40740223	40821960	81737	0.822739	0.0184549	1	T	G	0.0228628
rs148319899	rs117981694	NA	12	40740223	40822098	81875	0.822739	0.0184549	1	G	A	0.0228628
rs148319899	rs11564246	NA	12	40740223	40822346	82123	0.822739	0.0184549	1	T	C	0.0228628
rs148319899	rs80118503	NA	12	40740223	40822822	82599	0.822739	0.0184549	1	G	A	0.0228628
rs148319899	rs77220017	NA	12	40740223	40822997	82774	0.822739	0.0184549	1	T	C	0.0228628
rs148319899	rs75771828	NA	12	40740223	40823002	82779	0.822739	0.0184549	1	G	A	0.0228628
rs148319899	rs11564111	NA	12	40740223	40823218	82995	0.822739	0.0184549	1	C	T	0.0228628
rs148319899	rs80205770	NA	12	40740223	40823230	83007	0.822739	0.0184549	1	A	G	0.0228628
rs148319899	rs10506156	rs52811281	12	40740223	40823474	83251	0.822739	0.0184549	1	G	A	0.0228628
rs148319899	rs10506157	NA	12	40740223	40823493	83270	0.822739	0.0184549	1	T	C	0.0228628
rs148319899	rs188619640	NA	12	40740223	40823970	83747	0.822739	0.0184549	1	T	C	0.0228628
rs148319899	rs149557347	NA	12	40740223	40824058	83835	0.822739	0.0184549	1	C	T	0.0228628
rs148319899	rs143134762	NA	12	40740223	40824081	83858	0.822739	0.0184549	1	T	G	0.0228628
rs148319899	rs10506158	NA	12	40740223	40824154	83931	0.822739	0.0184549	1	G	A	0.0228628
rs148319899	rs189186053	NA	12	40740223	40824221	83998	0.822739	0.0184549	1	A	C	0.0228628
rs148319899	rs78437109	NA	12	40740223	40824234	84011	0.822739	0.0184549	1	G	A	0.0228628
rs148319899	rs11564244	NA	12	40740223	40824376	84153	0.822739	0.0184549	1	T	C	0.0228628
rs148319899	rs34635748	NA	12	40740223	40824663	84440	0.822739	0.0184549	1	C	T	0.0228628
rs148319899	rs35831888	NA	12	40740223	40824685	84462	0.822739	0.0184549	1	T	C	0.0228628
rs148319899	rs140892874	NA	12	40740223	40824798	84575	0.822739	0.0184549	1	T	C	0.0228628
rs148319899	rs150185915	NA	12	40740223	40824819	84596	0.822739	0.0184549	1	T	G	0.0228628
rs148319899	rs10506159	NA	12	40740223	40824948	84725	0.822739	0.0184549	1	A	G	0.0228628
rs148319899	rs11564242	NA	12	40740223	40825108	84885	0.822739	0.0184549	1	T	C	0.0228628
rs148319899	rs11564241	NA	12	40740223	40825217	84994	0.822739	0.0184549	1	A	G	0.0228628
rs148319899	rs11564114	NA	12	40740223	40825335	85112	0.822739	0.0184549	1	T	A	0.0228628
rs148319899	rs11564240	NA	12	40740223	40825542	85319	0.822739	0.0184549	1	C	G	0.0228628
rs148319899	rs117357330	NA	12	40740223	40825700	85477	0.822739	0.0184549	1	T	C	0.0228628
rs148319899	rs10506160	NA	12	40740223	40825715	85492	0.822739	0.0184549	1	C	A	0.0228628
rs148319899	rs11564169	NA	12	40740223	40826021	85798	0.822739	0.0184549	1	G	T	0.0228628
rs148319899	rs75197709	NA	12	40740223	40826050	85827	0.822739	0.0184549	1	T	A	0.0228628
rs148319899	rs143218501	NA	12	40740223	40826138	85915	0.822739	0.0184549	1	T	G	0.0228628
rs148319899	rs547548255	NA	12	40740223	40826156	85933	0.822739	0.0184549	1	T	C	0.0228628
rs148319899	rs11564125	NA	12	40740223	40826201	85978	0.822739	0.0184549	1	G	A	0.0228628
rs148319899	rs10506161	NA	12	40740223	40826322	86099	0.822739	0.0184549	1	C	T	0.0228628
rs148319899	rs11564104	NA	12	40740223	40826535	86312	0.822739	0.0184549	1	T	C	0.0228628
rs148319899	rs117774158	NA	12	40740223	40826683	86460	0.822739	0.0184549	1	T	C	0.0228628
rs148319899	rs79306701	NA	12	40740223	40826687	86464	0.822739	0.0184549	1	T	A	0.0228628
rs148319899	rs141522472	NA	12	40740223	40826761	86538	0.822739	0.0184549	1	T	C	0.0228628
rs148319899	rs10506163	NA	12	40740223	40827081	86858	0.822739	0.0184549	1	A	G	0.0228628
rs148319899	rs76476033	NA	12	40740223	40827218	86995	0.822739	0.0184549	1	C	A	0.0228628
rs148319899	rs11564238	rs17444959	12	40740223	40827822	87599	0.822739	0.0184549	1	T	G	0.0228628
rs148319899	rs17444966	NA	12	40740223	40827891	87668	0.822739	0.0184549	1	T	C	0.0228628
rs148319899	rs11564237	rs17467326	12	40740223	40828019	87796	0.822739	0.0184549	1	T	C	0.0228628
rs148319899	rs11564236	rs17467340	12	40740223	40828306	88083	0.822739	0.0184549	1	A	T	0.0228628
rs11741861	rs76767593	NA	5	150277909	150169843	-108066	0.957674	0.0907053	0.98916	C	A	0.102386
rs11741861	rs74973123	NA	5	150277909	150169883	-108026	0.957674	0.0907053	0.98916	A	T	0.102386
rs11741861	rs57406211	NA	5	150277909	150170966	-106943	0.968248	0.0915956	0.989264	C	T	0.10338
rs11741861	rs79442859	NA	5	150277909	150171210	-106699	0.968248	0.0915956	0.989264	T	C	0.10338
rs11741861	rs76872831	NA	5	150277909	150171559	-106350	0.968248	0.0915956	0.989264	A	G	0.10338
rs11741861	rs12655654	NA	5	150277909	150174295	-103614	0.968248	0.0915956	0.989264	A	C	0.10338
rs11741861	rs74955473	NA	5	150277909	150174558	-103351	0.968248	0.0915956	0.989264	T	A	0.10338
rs11741861	rs79780973	NA	5	150277909	150174810	-103099	0.968248	0.0915956	0.989264	T	C	0.10338
rs11741861	rs73282209	NA	5	150277909	150174959	-102950	0.968248	0.0915956	0.989264	G	A	0.10338
rs11741861	rs11167513	NA	5	150277909	150181599	-96310	0.968248	0.0915956	0.989264	G	A	0.10338
rs11741861	rs2161363	rs58744897	5	150277909	150182079	-95830	0.968248	0.0915956	0.989264	G	C	0.10338
rs11741861	rs6875011	rs59396639	5	150277909	150182710	-95199	0.968248	0.0915956	0.989264	G	A	0.10338
rs11741861	rs6874560	rs58399958	5	150277909	150182713	-95196	0.968248	0.0915956	0.989264	A	C	0.10338
rs11741861	rs11748553	NA	5	150277909	150184553	-93356	0.968248	0.0915956	0.989264	A	G	0.10338
rs11741861	rs11746560	NA	5	150277909	150185925	-91984	0.968248	0.0915956	0.989264	T	G	0.10338
rs11741861	rs4958422	NA	5	150277909	150186734	-91175	0.968248	0.0915956	0.989264	T	G	0.10338
rs11741861	rs59715748	NA	5	150277909	150189287	-88622	0.968248	0.0915956	0.989264	G	A	0.10338
rs11741861	rs113054935	NA	5	150277909	150192402	-85507	0.947782	0.0913881	0.978709	G	A	0.105368
rs11741861	rs73282234	NA	5	150277909	150195924	-81985	0.97878	0.0916993	1	G	C	0.102386
rs11741861	rs75294883	NA	5	150277909	150196503	-81406	0.968205	0.090809	1	T	C	0.101392
rs11741861	rs11949375	NA	5	150277909	150202980	-74929	0.957918	0.0914918	0.978733	T	C	0.104374
rs11741861	rs13361189	rs57395593,rs56456031	5	150277909	150223387	-54522	0.957918	0.0914918	0.978733	T	C	0.104374
rs11741861	rs76548544	NA	5	150277909	150223515	-54394	0.957918	0.0914918	0.978733	T	A	0.104374
rs11741861	rs73282255	NA	5	150277909	150223647	-54262	0.957918	0.0914918	0.978733	A	T	0.104374
rs11741861	rs75774363	NA	5	150277909	150223722	-54187	0.957918	0.0914918	0.978733	C	T	0.104374
rs11741861	rs80075680	NA	5	150277909	150223737	-54172	0.957918	0.0914918	0.978733	C	T	0.104374
rs11741861	rs75071288	NA	5	150277909	150224379	-53530	0.957918	0.0914918	0.978733	C	T	0.104374
rs11741861	rs4958842	rs59100044	5	150277909	150224877	-53032	0.97878	0.0916993	1	G	A	0.102386
rs11741861	rs4958843	rs59356495	5	150277909	150224924	-52985	0.957918	0.0914918	0.978733	T	C	0.104374
rs11741861	rs4958423	rs61020551	5	150277909	150224952	-52957	0.957918	0.0914918	0.978733	G	A	0.104374
rs11741861	rs4958424	rs7379422,rs61391064	5	150277909	150225036	-52873	0.947782	0.0913881	0.978709	C	T	0.105368
rs11741861	rs2004711	rs60610764,rs4958844	5	150277909	150225068	-52841	0.947782	0.0913881	0.978709	C	T	0.105368
rs11741861	rs751627	rs74294175,rs60371899,rs4958845	5	150277909	150225113	-52796	0.957918	0.0914918	0.978733	G	A	0.104374
rs11741861	rs34005003	rs57643867	5	150277909	150225199	-52710	0.947782	0.0913881	0.978709	C	T	0.105368
rs11741861	rs35707106	rs74205547,rs57536500	5	150277909	150225377	-52532	0.957918	0.0914918	0.978733	G	A	0.104374
rs11741861	rs59283234	NA	5	150277909	150225587	-52322	0.957918	0.0914918	0.978733	A	G	0.104374
rs11741861	rs11741515	NA	5	150277909	150226074	-51835	0.947347	0.0906015	0.978528	A	G	0.10338
rs11741861	rs112017023	NA	5	150277909	150226108	-51801	0.936799	0.0897112	0.97832	T	C	0.102386
rs11741861	rs111719118	NA	5	150277909	150226141	-51768	0.936799	0.0897112	0.97832	G	A	0.102386
rs11741861	rs545401578	NA	5	150277909	150226163	-51746	0.936799	0.0897112	0.97832	C	T	0.102386
rs11741861	rs113199847	NA	5	150277909	150226172	-51737	0.936799	0.0897112	0.97832	C	T	0.102386
rs11741861	rs35898555	NA	5	150277909	150226204	-51705	0.947347	0.0906015	0.978528	T	C	0.10338
rs11741861	rs34156253	NA	5	150277909	150226230	-51679	0.947347	0.0906015	0.978528	A	G	0.10338
rs11741861	rs58398445	NA	5	150277909	150226244	-51665	0.947347	0.0906015	0.978528	G	T	0.10338
rs11741861	rs61270113	NA	5	150277909	150226263	-51646	0.947347	0.0906015	0.978528	G	A	0.10338
rs11741861	rs11748151	rs72492461	5	150277909	150226292	-51617	0.957918	0.0914918	0.978733	C	T	0.104374
rs11741861	rs11748158	rs58541052	5	150277909	150226345	-51564	0.947782	0.0913881	0.978709	C	T	0.105368
rs11741861	rs10058821	rs56959703	5	150277909	150226385	-51524	0.957918	0.0914918	0.978733	A	G	0.104374
rs11741861	rs10051804	rs56918127	5	150277909	150226424	-51485	0.947782	0.0913881	0.978709	T	C	0.105368
rs11741861	rs10058943	rs59532209	5	150277909	150226586	-51323	0.947782	0.0913881	0.978709	A	G	0.105368
rs11741861	rs10051924	rs59784587	5	150277909	150226639	-51270	0.947782	0.0913881	0.978709	T	C	0.105368
rs11741861	rs17111376	rs59888876	5	150277909	150226899	-51010	0.957918	0.0914918	0.978733	T	C	0.104374
rs11741861	rs9637876	rs57463901	5	150277909	150227425	-50484	0.958372	0.0922783	0.989343	C	T	0.106362
rs11741861	rs9637870	rs58173070	5	150277909	150227615	-50294	0.968512	0.0923821	0.989354	G	A	0.105368
rs11741861	rs10065172	rs58485015	5	150277909	150227998	-49911	0.968512	0.0923821	0.989354	C	T	0.105368
rs11741861	rs7705542	rs59470342	5	150277909	150228318	-49591	0.968512	0.0923821	0.989354	G	A	0.105368
rs11741861	rs11749391	NA	5	150277909	150229066	-48843	0.968512	0.0923821	0.989354	T	C	0.105368
rs11741861	rs80249982	NA	5	150277909	150229136	-48773	0.989378	0.0925896	1	A	G	0.10338
rs11741861	rs59842057	NA	5	150277909	150229410	-48499	0.989378	0.0925896	1	G	A	0.10338
rs11741861	rs11957134	rs56912771,rs56443313,rs17727526	5	150277909	150230950	-46959	1	0.0934799	1	G	A	0.104374
rs11741861	rs12652003	rs57391544	5	150277909	150231945	-45964	1	0.0934799	1	T	C	0.104374
rs11741861	rs59624008	NA	5	150277909	150235979	-41930	0.97913	0.0932724	1	C	T	0.106362
rs11741861	rs201787378	NA	5	150277909	150238245	-39664	1	0.0934799	1	A	G	0.104374
rs11741861	rs147018773	NA	5	150277909	150238521	-39388	0.97913	0.0932724	1	C	T	0.106362
rs11741861	rs11167515	rs58733862	5	150277909	150239471	-38438	1	0.0934799	1	G	T	0.104374
rs11741861	rs1000113	rs58108943	5	150277909	150240076	-37833	1	0.0934799	1	C	T	0.104374
rs11741861	rs59980321	NA	5	150277909	150241813	-36096	0.97913	0.0932724	1	A	T	0.106362
rs11741861	rs10078968	rs60316150	5	150277909	150244273	-33636	0.97913	0.0932724	1	C	A	0.106362
rs11741861	rs17727568	NA	5	150277909	150244688	-33221	1	0.0934799	1	A	G	0.104374
rs11741861	rs1896709	rs74294176	5	150277909	150245032	-32877	0.97913	0.0932724	1	A	G	0.106362
rs11741861	rs1896708	rs74294177	5	150277909	150245076	-32833	0.968985	0.0931686	1	A	T	0.107356
rs11741861	rs1896707	rs9324658	5	150277909	150245129	-32780	0.97913	0.0932724	1	C	T	0.106362
rs11741861	rs6862814	rs74294178	5	150277909	150245259	-32650	0.97913	0.0932724	1	G	A	0.106362
rs11741861	rs10875559	NA	5	150277909	150245509	-32400	1	0.0934799	1	G	A	0.104374
rs11741861	rs10051412	NA	5	150277909	150245710	-32199	0.968985	0.0931686	1	C	T	0.107356
rs11741861	rs10875560	rs17727574	5	150277909	150245724	-32185	0.97913	0.0932724	1	A	G	0.106362
rs11741861	rs9324659	NA	5	150277909	150245853	-32056	0.97913	0.0932724	1	C	T	0.106362
rs11741861	rs7709388	rs60180411	5	150277909	150246539	-31370	0.97913	0.0932724	1	C	G	0.106362
rs11741861	rs7709650	rs60200089	5	150277909	150246685	-31224	0.97913	0.0932724	1	C	T	0.106362
rs11741861	rs7709721	rs61691907	5	150277909	150246858	-31051	0.97913	0.0932724	1	A	G	0.106362
rs11741861	rs59531858	NA	5	150277909	150247063	-30846	1	0.0934799	1	T	G	0.104374
rs11741861	rs12054923	rs79178773,rs58439352,rs112134959	5	150277909	150249059	-28850	0.97913	0.0932724	1	A	G	0.106362
rs11741861	rs77698001	NA	5	150277909	150250367	-27542	0.97913	0.0932724	1	C	T	0.106362
rs11741861	rs7707064	rs74294179	5	150277909	150251080	-26829	0.97913	0.0932724	1	C	A	0.106362
rs11741861	rs12656538	rs60749371	5	150277909	150251380	-26529	1	0.0934799	1	A	G	0.104374
rs11741861	rs2115069	rs7444911,rs58619678,rs4345306,rs3948428,rs3947782,rs17727586	5	150277909	150252365	-25544	0.97913	0.0932724	1	G	A	0.106362
rs11741861	rs12653039	rs61294312	5	150277909	150252631	-25278	0.989467	0.0933761	1	G	A	0.105368
rs11741861	rs2880792	rs60348932,rs10397758	5	150277909	150252669	-25240	0.97913	0.0932724	1	A	G	0.106362
rs11741861	rs12657157	rs59253650	5	150277909	150252671	-25238	0.97913	0.0932724	1	A	G	0.106362
rs11741861	rs4958425	rs7379783,rs60663915	5	150277909	150253398	-24511	0.968985	0.0931686	1	A	G	0.107356
rs11741861	rs11950957	NA	5	150277909	150253914	-23995	0.97913	0.0932724	1	G	A	0.106362
rs11741861	rs11958146	rs74294181	5	150277909	150254158	-23751	0.97913	0.0932724	1	A	G	0.106362
rs11741861	rs11951694	NA	5	150277909	150254338	-23571	0.968985	0.0931686	1	G	A	0.107356
rs11741861	rs11955172	NA	5	150277909	150254378	-23531	0.968985	0.0931686	1	T	C	0.107356
rs11741861	rs11955174	NA	5	150277909	150254391	-23518	0.968985	0.0931686	1	T	G	0.107356
rs11741861	rs10463307	rs59770983,rs11167516	5	150277909	150254620	-23289	0.97913	0.0932724	1	C	T	0.106362
rs11741861	rs10061105	rs12173094,rs10463309	5	150277909	150255185	-22724	0.97913	0.0932724	1	C	G	0.106362
rs11741861	rs6579803	rs59859570,rs17449239,rs10396550	5	150277909	150255559	-22350	0.97913	0.0932724	1	C	T	0.106362
rs11741861	rs6579804	rs59472157,rs10397680	5	150277909	150255931	-21978	0.97913	0.0932724	1	T	C	0.106362
rs11741861	rs7734778	rs17453313,rs10463238	5	150277909	150256556	-21353	0.939647	0.0928574	1	G	A	0.110338
rs11741861	rs7734928	rs57635685,rs17449246,rs10463239	5	150277909	150256613	-21296	0.97913	0.0932724	1	G	A	0.106362
rs11741861	rs10463240	NA	5	150277909	150256853	-21056	0.97913	0.0932724	1	A	C	0.106362
rs11741861	rs9324660	NA	5	150277909	150257054	-20855	0.97913	0.0932724	1	C	G	0.106362
rs11741861	rs1428555	rs61574225,rs58472904,rs56579684,rs116984665	5	150277909	150257391	-20518	0.97913	0.0932724	1	C	T	0.106362
rs11741861	rs1428554	rs59415872,rs386531528,rs117383661	5	150277909	150257616	-20293	0.97913	0.0932724	1	A	G	0.106362
rs11741861	rs7715981	rs74294182,rs57773717	5	150277909	150258107	-19802	0.97913	0.0932724	1	A	G	0.106362
rs11741861	rs7736554	rs59952794	5	150277909	150258308	-19601	0.97913	0.0932724	1	T	C	0.106362
rs11741861	rs7736873	rs57707723	5	150277909	150258482	-19427	0.97913	0.0932724	1	T	C	0.106362
rs11741861	rs7716903	rs58323865	5	150277909	150258574	-19335	0.97913	0.0932724	1	C	A	0.106362
rs11741861	rs11747270	rs57988777,rs56583800	5	150277909	150258867	-19042	0.97913	0.0932724	1	A	G	0.106362
rs11741861	rs10041072	rs61142025,rs56461764	5	150277909	150259642	-18267	0.97913	0.0932724	1	T	C	0.106362
rs11741861	rs1428552	NA	5	150277909	150259831	-18078	0.968985	0.0931686	1	T	C	0.107356
rs11741861	rs1428551	NA	5	150277909	150259832	-18077	0.968985	0.0931686	1	G	A	0.107356
rs11741861	rs6888072	rs58605136	5	150277909	150260549	-17360	0.968985	0.0931686	1	C	T	0.107356
rs11741861	rs6888206	rs60836406	5	150277909	150260563	-17346	0.968985	0.0931686	1	C	T	0.107356
rs11741861	rs10463310	rs57280558	5	150277909	150260905	-17004	0.97913	0.0932724	1	G	A	0.106362
rs11741861	rs60134818	rs74294183	5	150277909	150261043	-16866	0.97913	0.0932724	1	A	G	0.106362
rs11741861	rs73284126	NA	5	150277909	150261307	-16602	0.97913	0.0932724	1	G	A	0.106362
rs11741861	rs61530785	NA	5	150277909	150261364	-16545	1	0.0934799	1	A	G	0.104374
rs11741861	rs7732643	rs58954706	5	150277909	150261436	-16473	0.97913	0.0932724	1	A	T	0.106362
rs11741861	rs7732945	rs60251711,rs10398763	5	150277909	150261601	-16308	0.97913	0.0932724	1	A	G	0.106362
rs11741861	rs1820682	rs61175220,rs4549517	5	150277909	150262142	-15767	0.97913	0.0932724	1	T	C	0.106362
rs11741861	rs2344181	rs58165548,rs4552580,rs4036501,rs17453320	5	150277909	150262574	-15335	0.97913	0.0932724	1	T	G	0.106362
rs11741861	rs4560537	rs6579805,rs61330653	5	150277909	150262586	-15323	0.968985	0.0931686	1	G	A	0.107356
rs11741861	rs3900064	rs80300307,rs77416328,rs61284954,rs59247371,rs4587067,rs3963794,rs3963565,rs201657087,rs17449253,rs111601286,rs111190703	5	150277909	150264414	-13495	0.968985	0.0931686	1	C	G	0.107356
rs11741861	rs11746108	rs57157868,rs113827443,rs112604176	5	150277909	150264622	-13287	0.97913	0.0932724	1	C	A	0.106362
rs11741861	rs11739619	rs113695367	5	150277909	150264662	-13247	0.97913	0.0932724	1	A	T	0.106362
rs11741861	rs111793005	rs114244137	5	150277909	150264753	-13156	0.97913	0.0932724	1	C	A	0.106362
rs11741861	rs200789799	NA	5	150277909	150264899	-13010	0.97878	0.0916993	1	G	C	0.102386
rs11741861	rs11167519	NA	5	150277909	150265407	-12502	0.97913	0.0932724	1	C	T	0.106362
rs11741861	rs11167520	NA	5	150277909	150265639	-12270	0.97913	0.0932724	1	T	C	0.106362
rs11741861	rs73284139	rs115823027,rs113305345	5	150277909	150265951	-11958	0.97913	0.0932724	1	G	A	0.106362
rs11741861	rs73284141	NA	5	150277909	150266086	-11823	0.97913	0.0932724	1	A	G	0.106362
rs11741861	rs3906527	rs60445570,rs4558976,rs17453327	5	150277909	150266392	-11517	0.97913	0.0932724	1	T	A	0.106362
rs11741861	rs2345001	rs9765160,rs9716952,rs9687819,rs4572988,rs4037532,rs17449260	5	150277909	150266518	-11391	0.97913	0.0932724	1	G	T	0.106362
rs11741861	rs3906528	rs9765175,rs9716957,rs9687826,rs4572989,rs17453334	5	150277909	150266718	-11191	0.97913	0.0932724	1	G	A	0.106362
rs11741861	rs2344180	rs4451037,rs4036502,rs17111449,rs10398037	5	150277909	150267357	-10552	0.97913	0.0932724	1	T	A	0.106362
rs11741861	rs2880791	rs58692568,rs4604185,rs3963566,rs17111452,rs10396949	5	150277909	150267376	-10533	0.97913	0.0932724	1	C	A	0.106362
rs11741861	rs4579248	rs7443204	5	150277909	150268151	-9758	1	0.0934799	1	C	T	0.104374
rs11741861	rs3857422	rs9285641,rs4333301,rs4090898,rs4037531,rs17449274	5	150277909	150268609	-9300	0.97913	0.0932724	1	A	G	0.106362
rs11741861	rs4352593	rs59193695,rs10398566	5	150277909	150269332	-8577	0.97913	0.0932724	1	T	C	0.106362
rs11741861	rs7709464	rs61096255,rs10397537	5	150277909	150269441	-8468	0.97913	0.0932724	1	C	A	0.106362
rs11741861	rs10053750	NA	5	150277909	150270051	-7858	0.97913	0.0932724	1	A	G	0.106362
rs11741861	rs7714415	rs74294184,rs59163811	5	150277909	150270292	-7617	0.97913	0.0932724	1	A	G	0.106362
rs11741861	rs7714584	rs58441413	5	150277909	150270420	-7489	0.97913	0.0932724	1	A	G	0.106362
rs11741861	rs6579806	rs9324661,rs59129465	5	150277909	150271084	-6825	0.97913	0.0932724	1	C	T	0.106362
rs11741861	rs4958848	rs9324662,rs57720858	5	150277909	150271122	-6787	0.97913	0.0932724	1	G	C	0.106362
rs11741861	rs1863998	NA	5	150277909	150271753	-6156	0.97913	0.0932724	1	A	T	0.106362
rs11741861	rs11167521	NA	5	150277909	150271785	-6124	0.97913	0.0932724	1	A	G	0.106362
rs11741861	rs10057988	rs61339706	5	150277909	150272062	-5847	0.97913	0.0932724	1	A	G	0.106362
rs11741861	rs10052606	rs57930408	5	150277909	150272217	-5692	0.97913	0.0932724	1	T	G	0.106362
rs11741861	rs57001853	NA	5	150277909	150272452	-5457	0.97913	0.0932724	1	A	G	0.106362
rs11741861	rs2217266	rs61026562	5	150277909	150272621	-5288	0.97913	0.0932724	1	C	A	0.106362
rs11741861	rs1816256	rs60432705	5	150277909	150272853	-5056	0.97913	0.0932724	1	T	C	0.106362
rs11741861	rs11741861	rs60505426,rs56600966,rs17727730	5	150277909	150277909	0	1	1	1	A	G	0.104374
rs11741861	rs4958426	rs17727742	5	150277909	150278346	437	1	0.0934799	1	A	C	0.104374
rs11741861	rs11743488	rs17800795	5	150277909	150279218	1309	1	0.0934799	1	A	G	0.104374
rs11741861	rs7724036	rs61435380,rs56567614	5	150277909	150284808	6899	0.876992	0.0921311	1	C	T	0.117296
rs11741861	rs58717741	NA	5	150277909	150284936	7027	0.894121	0.0923386	1	A	G	0.115308
rs11741861	rs11739677	NA	5	150277909	150294883	16974	0.856035	0.0903505	0.97847	A	G	0.115308
rs11741861	rs11747065	rs56805610	5	150277909	150295486	17577	0.856035	0.0903505	0.97847	C	T	0.115308
rs11741861	rs11740172	rs57915468	5	150277909	150300278	22369	0.856035	0.0903505	0.97847	A	G	0.115308
rs11741861	rs11746807	rs58992746	5	150277909	150300419	22510	0.856035	0.0903505	0.97847	G	A	0.115308
rs11741861	rs76433514	NA	5	150277909	150306532	28623	0.856035	0.0903505	0.97847	C	G	0.115308
rs11741861	rs17800886	NA	5	150277909	150309539	31630	0.856035	0.0903505	0.97847	C	G	0.115308
rs11741861	rs12656600	rs59401906	5	150277909	150311872	33963	0.856035	0.0903505	0.97847	A	G	0.115308
rs11741861	rs17800987	NA	5	150277909	150323428	45519	0.856035	0.0903505	0.97847	A	G	0.115308
rs11741861	rs12659118	rs17727958	5	150277909	150324622	46713	0.856035	0.0903505	0.97847	T	C	0.115308
rs2266959	rs5754075	rs10328932	22	21922904	21911220	-11684	0.862943	0.132373	0.992547	G	A	0.163022
rs2266959	rs390387	rs1210337	22	21922904	21912246	-10658	0.865561	-0.139329	-0.939664	G	A	0.184891
rs2266959	rs5754100	rs17819877	22	21922904	21916166	-6738	0.986785	0.148456	1	T	C	0.183897
rs2266959	rs5754102	NA	22	21922904	21916272	-6632	0.960213	0.143939	1	C	A	0.175944
rs2266959	rs5754104	NA	22	21922904	21916361	-6543	1	0.148818	1	G	A	0.181909
rs2266959	rs131656	rs861792,rs72490657,rs1210334	22	21922904	21917450	-5454	0.936665	0.14701	1	G	A	0.191849
rs2266959	rs5998509	NA	22	21922904	21917479	-5425	0.993357	0.148637	1	C	T	0.182903
rs2266959	rs131657	rs861791,rs2553088,rs1210333	22	21922904	21917550	-5354	0.930691	0.146829	1	T	A	0.192843
rs2266959	rs131658	rs861790,rs1210332	22	21922904	21917626	-5278	0.930691	0.146829	1	C	G	0.192843
rs2266959	rs131659	rs861789,rs1210331	22	21922904	21917708	-5196	0.924778	0.146648	1	A	G	0.193837
rs2266959	rs131660	rs861788,rs1210330	22	21922904	21917757	-5147	0.924778	0.146648	1	G	A	0.193837
rs2266959	rs138665726	NA	22	21922904	21917859	-5045	0.993329	0.148005	1	A	C	0.180915
rs2266959	rs140488	rs1210329	22	21922904	21919671	-3233	0.924778	0.146648	1	A	G	0.193837
rs2266959	rs131664	rs861786,rs1210327	22	21922904	21920403	-2501	0.924778	0.146648	1	G	A	0.193837
rs2266959	rs59391722	NA	22	21922904	21920817	-2087	1	0.148818	1	G	C	0.181909
rs2266959	rs131665	rs861785,rs57992390,rs386527197,rs1210326	22	21922904	21920903	-2001	0.924778	0.146648	1	A	G	0.193837
rs2266959	rs140489	rs60867068,rs386530745,rs181355,rs1210325	22	21922904	21921294	-1610	0.924778	0.146648	1	G	A	0.193837
rs2266959	rs140490	rs3761416,rs1210324	22	21922904	21921686	-1218	0.924778	0.146648	1	G	T	0.193837
rs2266959	rs140491	NA	22	21922904	21922364	-540	0.924778	0.146648	1	T	C	0.193837
rs2266959	rs11089620	NA	22	21922904	21922456	-448	1	0.148818	1	C	G	0.181909
rs2266959	rs2266959	rs56858583	22	21922904	21922904	0	1	1	1	G	T	0.181909
rs2266959	rs140492	rs61179854	22	21922904	21923144	240	0.924778	0.146648	1	A	C	0.193837
rs2266959	rs2256609	rs58788218	22	21922904	21925017	2113	0.993357	0.148637	1	A	G	0.182903
rs2266959	rs140498	rs181357	22	21922904	21927064	4160	0.924778	0.146648	1	G	A	0.193837
rs2266959	rs140499	rs861784,rs181358,rs1210322	22	21922904	21927231	4327	0.924778	0.146648	1	C	T	0.193837
rs2266959	rs2266961	rs60642023	22	21922904	21928597	5693	1	0.148818	1	C	G	0.181909
rs2266959	rs181359	rs60302162,rs59659768,rs2266962,rs17212858,rs111198958	22	21922904	21928641	5737	0.924778	0.146648	1	G	A	0.193837
rs2266959	rs181360	rs61669101,rs58434212,rs386545871,rs17819901,rs1210321,rs111183103	22	21922904	21928916	6012	0.924778	0.146648	1	T	G	0.193837
rs2266959	rs181361	rs861783,rs59003530,rs1783506,rs1210320	22	21922904	21929566	6662	0.911503	0.145022	0.986477	A	T	0.191849
rs2266959	rs73166619	NA	22	21922904	21930093	7189	1	0.148818	1	C	T	0.181909
rs2266959	rs5754166	NA	22	21922904	21930777	7873	1	0.148818	1	C	T	0.181909
rs2266959	rs181362	NA	22	21922904	21932068	9164	0.924778	0.146648	1	C	T	0.193837
rs2266959	rs181363	NA	22	21922904	21932264	9360	0.924778	0.146648	1	A	G	0.193837
rs2266959	rs5754177	NA	22	21922904	21933428	10524	0.986785	0.148456	1	C	T	0.183897
rs2266959	rs181366	rs466103,rs1210318	22	21922904	21933780	10876	0.924778	0.146648	1	C	T	0.193837
rs2266959	rs66534072	NA	22	21922904	21936152	13248	0.924778	0.146648	1	C	G	0.193837
rs2266959	rs5749485	NA	22	21922904	21938224	15320	0.924778	0.146648	1	A	C	0.193837
rs2266959	rs5998576	NA	22	21922904	21938590	15686	0.930691	0.146829	1	C	T	0.192843
rs2266959	rs73166622	NA	22	21922904	21938863	15959	0.930691	0.146829	1	G	C	0.192843
rs2266959	rs5754217	rs7291229,rs57411762	22	21922904	21939675	16771	0.924778	0.146648	1	G	T	0.193837
rs2266959	rs5749493	rs7292324,rs61277830	22	21922904	21939687	16783	0.924778	0.146648	1	C	A	0.193837
rs2266959	rs4820091	NA	22	21922904	21940189	17285	0.852581	0.137703	0.926436	T	G	0.182903
rs2266959	rs5749495	NA	22	21922904	21940310	17406	1	0.148818	1	A	G	0.181909
rs2266959	rs12484550	rs59415035,rs17212893	22	21922904	21941915	19011	1	0.148818	1	C	T	0.181909
rs2266959	rs5998599	rs59508847	22	21922904	21941981	19077	0.936665	0.14701	1	A	G	0.191849
rs2266959	rs9621715	rs60249974	22	21922904	21942007	19103	1	0.148818	1	G	A	0.181909
rs2266959	rs5754234	NA	22	21922904	21942978	20074	1	0.148818	1	A	T	0.181909
rs2266959	rs5754238	NA	22	21922904	21943664	20760	0.930691	0.146829	1	C	G	0.192843
rs2266959	rs1034329	rs58946004,rs17819925	22	21922904	21943938	21034	0.930691	0.146829	1	T	C	0.192843
rs2266959	rs2283789	NA	22	21922904	21944478	21574	0.930691	0.146829	1	T	G	0.192843
rs2266959	rs5749502	NA	22	21922904	21945096	22192	1	0.148818	1	T	A	0.181909
rs2266959	rs5998619	rs17819937	22	21922904	21945851	22947	0.936665	0.14701	1	G	A	0.191849
rs2266959	rs73166632	NA	22	21922904	21946173	23269	0.930691	0.146829	1	A	G	0.192843
rs2266959	rs2266963	rs17819949	22	21922904	21947467	24563	1	0.148818	1	C	G	0.181909
rs2266959	rs2070512	rs61195292	22	21922904	21949411	26507	0.924778	0.146648	1	A	C	0.193837
rs2266959	rs4821104	NA	22	21922904	21950405	27501	0.993357	0.148637	1	A	G	0.182903
rs2266959	rs5754295	NA	22	21922904	21951740	28836	0.924778	0.146648	1	C	A	0.193837
rs2266959	rs5994638	rs57804986	22	21922904	21953276	30372	0.924778	0.146648	1	A	G	0.193837
rs2266959	rs5998644	NA	22	21922904	21953288	30384	0.924778	0.146648	1	T	C	0.193837
rs2266959	rs2283790	rs58704961,rs17819961	22	21922904	21956653	33749	0.924778	0.146648	1	A	G	0.193837
rs2266959	rs5754323	rs9621756	22	21922904	21957992	35088	0.924778	0.146648	1	T	C	0.193837
rs2266959	rs2266964	rs4820095	22	21922904	21958304	35400	0.924778	0.146648	1	A	G	0.193837
rs2266959	rs11089629	NA	22	21922904	21958872	35968	0.924778	0.146648	1	T	G	0.193837
rs2266959	rs4821108	rs17819967	22	21922904	21959038	36134	0.930691	0.146829	1	G	C	0.192843
rs2266959	rs5754344	NA	22	21922904	21963786	40882	1	0.148818	1	A	G	0.181909
rs2266959	rs4821112	rs57605297	22	21922904	21964761	41857	0.924778	0.146648	1	G	A	0.193837
rs2266959	rs5754352	rs17212935	22	21922904	21964951	42047	0.924778	0.146648	1	C	T	0.193837
rs2266959	rs5998672	rs59143883	22	21922904	21966442	43538	0.924778	0.146648	1	G	A	0.193837
rs2266959	rs12169001	NA	22	21922904	21966833	43929	0.930691	0.146829	1	C	T	0.192843
rs2266959	rs738127	NA	22	21922904	21968221	45317	0.924778	0.146648	1	G	A	0.193837
rs2266959	rs4821114	rs5754372	22	21922904	21970810	47906	1	0.148818	1	G	C	0.181909
rs2266959	rs738128	rs57373975	22	21922904	21971010	48106	0.924778	0.146648	1	G	A	0.193837
rs2266959	rs738129	rs59626891	22	21922904	21971041	48137	0.924778	0.146648	1	C	T	0.193837
rs2266959	rs8139079	NA	22	21922904	21971632	48728	0.930691	0.146829	1	T	G	0.192843
rs2266959	rs2876971	NA	22	21922904	21972401	49497	0.930691	0.146829	1	T	G	0.192843
rs2266959	rs4821116	rs59639732	22	21922904	21973319	50415	1	0.148818	1	C	T	0.181909
rs2266959	rs5754387	rs58642254,rs55760571	22	21922904	21974703	51799	0.907397	0.146105	1	G	C	0.196819
rs2266959	rs7444	rs56765025,rs3804069	22	21922904	21976934	54030	0.90172	0.145925	1	T	C	0.197813
rs2266959	rs4821124	rs59634581,rs17819979	22	21922904	21979289	56385	0.980285	0.148275	1	T	C	0.184891
rs2266959	rs12158299	rs56932950	22	21922904	21979584	56680	0.930691	0.146829	1	C	T	0.192843
rs2266959	rs5754422	NA	22	21922904	21980257	57353	0.930691	0.146829	1	A	G	0.192843
rs2266959	rs5754426	NA	22	21922904	21980638	57734	0.930691	0.146829	1	T	C	0.192843
rs2266959	rs4821130	rs59683121	22	21922904	21980894	57990	0.930691	0.146829	1	C	T	0.192843
rs2266959	rs1811069	NA	22	21922904	21982054	59150	0.936665	0.14701	1	T	G	0.191849
rs2266959	rs878825	rs10320503	22	21922904	21982249	59345	0.924778	0.146648	1	T	C	0.193837
rs2266959	rs2298428	rs56745961,rs52827392,rs118111840	22	21922904	21982892	59988	0.966804	0.144752	1	C	T	0.176938
rs2266959	rs2298429	rs60051864	22	21922904	21983260	60356	0.891715	0.142582	0.966316	A	G	0.188867
rs12568930	rs11810751	NA	1	22702231	22691597	-10634	0.971401	0.135795	0.992733	A	C	0.166004
rs12568930	rs7537281	NA	1	22702231	22692078	-10153	0.971688	0.136463	1	A	T	0.167992
rs12568930	rs12728589	rs57920120	1	22702231	22692315	-9916	0.971688	0.136463	1	G	C	0.167992
rs12568930	rs34414754	rs57606692	1	22702231	22697212	-5019	0.992794	0.136952	1	A	C	0.16501
rs12568930	rs6679981	rs58521906	1	22702231	22697860	-4371	0.992794	0.136952	1	G	A	0.16501
rs12568930	rs7524102	rs57154967,rs56420917	1	22702231	22698447	-3784	0.992794	0.136952	1	A	G	0.16501
rs12568930	rs34920465	rs57397455	1	22702231	22700351	-1880	0.992794	0.136952	1	A	G	0.16501
rs12568930	rs11802513	rs57286896,rs12722906	1	22702231	22701146	-1085	1	0.137115	1	C	A	0.164016
rs12568930	rs34568051	rs56775731	1	22702231	22701725	-506	1	0.137115	1	C	T	0.164016
rs12568930	rs12751610	rs67449936,rs57261546	1	22702231	22701761	-470	1	0.137115	1	T	C	0.164016
rs12568930	rs12563939	rs61528452	1	22702231	22702077	-154	1	0.137115	1	C	A	0.164016
rs12568930	rs34553872	rs58405149	1	22702231	22702187	-44	1	0.137115	1	A	T	0.164016
rs12568930	rs12568930	rs60436463	1	22702231	22702231	0	1	1	1	T	C	0.164016
rs12568930	rs10493013	rs61142689	1	22702231	22703035	804	0.992794	0.136952	1	T	C	0.16501
rs12568930	rs11799474	rs60684966	1	22702231	22704191	1960	1	0.137115	1	T	G	0.164016
rs12568930	rs6684375	rs57766348	1	22702231	22706434	4203	1	0.137115	1	C	T	0.164016
rs12568930	rs34963268	rs56776678	1	22702231	22710877	8646	1	0.137115	1	G	C	0.164016
rs12568930	rs6426749	NA	1	22702231	22711473	9242	0.992794	0.136952	1	G	C	0.16501
rs4676408	rs4676408	rs61381726	2	241574401	241574401	0	1	1	1	A	G	0.488072
rs1819333	rs4710145	rs60950849	6	167373547	167362976	-10571	0.891864	0.236012	0.955722	A	G	0.488072
rs1819333	rs2769345	rs60785334,rs17593398	6	167373547	167366394	-7153	0.937527	0.242048	0.979879	C	T	0.5
rs1819333	rs1044059	NA	6	167373547	167369897	-3650	0.992078	0.248982	1	C	A	0.496024
rs1819333	rs2149083	rs61139047,rs3756833	6	167373547	167370971	-2576	0.996031	0.249473	1	G	C	0.49503
rs1819333	rs2149084	rs58789053,rs3756834	6	167373547	167370988	-2559	0.996031	0.249473	1	G	C	0.49503
rs1819333	rs2769346	rs59937221,rs3756835	6	167373547	167370999	-2548	1	0.249964	1	A	G	0.494036
rs1819333	rs2149085	rs56671856,rs3756836	6	167373547	167371110	-2437	1	0.249964	1	T	C	0.494036
rs1819333	rs2757042	rs56778831,rs3756837	6	167373547	167371234	-2313	0.992078	0.248982	1	A	T	0.496024
rs1819333	rs2769347	rs57125294	6	167373547	167371737	-1810	1	0.249964	1	T	A	0.494036
rs1819333	rs2757044	rs60092851	6	167373547	167371846	-1701	0.992062	0.24897	0.996023	C	G	0.494036
rs1819333	rs2769348	rs7746121,rs61134325	6	167373547	167372186	-1361	1	0.249964	1	A	G	0.494036
rs1819333	rs2149090	rs60543314	6	167373547	167372764	-783	1	0.249964	1	T	C	0.494036
rs1819333	rs2149091	rs57961435	6	167373547	167372786	-761	1	0.249964	1	C	T	0.494036
rs1819333	rs2149092	rs59872319	6	167373547	167372978	-569	0.996031	0.249473	1	C	T	0.49503
rs1819333	rs2149093	rs60709763	6	167373547	167373045	-502	0.992078	0.248982	1	T	C	0.496024
rs1819333	rs1819333	rs61294865	6	167373547	167373547	0	1	1	1	T	G	0.494036
rs1819333	rs2013815	NA	6	167373547	167373812	265	1	0.249964	1	T	A	0.494036
rs1819333	rs2769349	NA	6	167373547	167374119	572	1	0.249964	1	G	A	0.494036
rs1819333	rs4710147	rs17593699	6	167373547	167374239	692	1	0.249964	1	G	A	0.494036
rs1819333	rs2757046	NA	6	167373547	167374353	806	1	0.249964	1	C	T	0.494036
rs1819333	rs2757047	NA	6	167373547	167374489	942	1	0.249964	1	C	T	0.494036
rs1819333	rs9348211	rs57670939	6	167373547	167375173	1626	0.992078	0.248982	1	G	C	0.496024
rs1819333	rs6920364	rs9356550,rs58523374	6	167373547	167376466	2919	0.992078	0.248982	1	G	C	0.496024
rs1819333	rs1187529	NA	6	167373547	167376693	3146	0.972541	0.246444	1	T	A	0.487078
rs1819333	rs1187530	rs2757049	6	167373547	167376812	3265	1	0.249964	1	C	T	0.494036
rs1819333	rs2757050	rs9459816,rs59261574	6	167373547	167377165	3618	1	0.249964	1	G	T	0.494036
rs1819333	rs1590257	rs9366077,rs61278642,rs4452619,rs2757051	6	167373547	167377782	4235	1	0.249964	1	G	T	0.494036
rs1819333	rs2769351	rs9355608,rs6913158,rs60849485	6	167373547	167378568	5021	1	0.249964	1	A	G	0.494036
rs1819333	rs2769352	rs9348212,rs6913191,rs58035304	6	167373547	167378619	5072	0.992078	0.248982	1	A	G	0.496024
rs1819333	rs6939196	NA	6	167373547	167378988	5441	1	0.249964	1	C	T	0.494036
rs1819333	rs2769354	rs9355609,rs60545849,rs17593804,rs10806875	6	167373547	167379771	6224	1	0.249964	1	G	T	0.494036
rs1819333	rs2757052	rs9459817,rs59918765	6	167373547	167380174	6627	1	0.249964	1	T	C	0.494036
rs1819333	rs2769355	rs9459819,rs59202710	6	167373547	167380493	6946	1	0.249964	1	G	A	0.494036
rs1819333	rs2757054	rs59054864	6	167373547	167380501	6954	1	0.249964	1	A	G	0.494036
rs1819333	rs2015864	rs9348213,rs4352666,rs2757056	6	167373547	167381476	7929	1	0.249964	1	T	C	0.494036
rs1819333	rs1211447	NA	6	167373547	167381979	8432	1	-0.249964	-1	T	C	0.494036
rs1819333	rs1187532	rs1743438	6	167373547	167382020	8473	1	-0.249964	-1	A	G	0.494036
rs1819333	rs434093	NA	6	167373547	167382449	8902	1	-0.249964	-1	C	T	0.494036
rs1819333	rs448060	rs17593865	6	167373547	167382622	9075	1	-0.249964	-1	G	A	0.494036
rs1819333	rs364283	rs13217016	6	167373547	167383750	10203	1	-0.249964	-1	T	C	0.494036
rs1819333	rs429083	rs60671269,rs13205822,rs118070438	6	167373547	167383972	10425	1	-0.249964	-1	C	T	0.494036
rs1819333	rs365189	rs57405713,rs2187858	6	167373547	167384545	10998	1	-0.249964	-1	A	G	0.494036
rs1819333	rs364451	rs13220381	6	167373547	167384756	11209	0.992078	-0.248982	-1	A	G	0.496024
rs1819333	rs376551	rs13220633	6	167373547	167384923	11376	1	-0.249964	-1	A	G	0.494036
rs1819333	rs386548	rs59233212,rs56575926,rs1130032	6	167373547	167385533	11986	1	-0.249964	-1	A	T	0.494036
rs1819333	rs402749	rs9459820	6	167373547	167386104	12557	1	-0.249964	-1	T	C	0.494036
rs1819333	rs400063	rs9459821,rs60042408	6	167373547	167386592	13045	1	-0.249964	-1	T	C	0.494036
rs1819333	rs385863	rs9459822,rs59038896	6	167373547	167386615	13068	1	-0.249964	-1	G	C	0.494036
rs1819333	rs397713	rs9459823,rs59168472	6	167373547	167386714	13167	1	-0.249964	-1	A	G	0.494036
rs1819333	rs453184	rs57694249,rs12200869	6	167373547	167387404	13857	1	-0.249964	-1	C	A	0.494036
rs1819333	rs398278	rs9459825	6	167373547	167388169	14622	0.992078	-0.248982	-1	G	A	0.496024
rs1819333	rs436707	rs7450591,rs2157387	6	167373547	167388843	15296	1	-0.249964	-1	C	T	0.494036
rs1819333	rs1794700	NA	6	167373547	167389103	15556	1	-0.249964	-1	T	C	0.494036
rs1819333	rs442298	NA	6	167373547	167389452	15905	1	-0.249964	-1	C	G	0.494036
rs1819333	rs377753	NA	6	167373547	167389496	15949	1	-0.249964	-1	T	A	0.494036
rs1819333	rs444988	NA	6	167373547	167389674	16127	0.992078	-0.248982	-1	T	A	0.496024
rs1819333	rs430477	NA	6	167373547	167389851	16304	1	-0.249964	-1	C	T	0.494036
rs1819333	rs443570	NA	6	167373547	167389925	16378	1	-0.249964	-1	A	G	0.494036
rs1819333	rs376574	NA	6	167373547	167389956	16409	1	-0.249964	-1	T	A	0.494036
rs1819333	rs444210	rs60366716	6	167373547	167390242	16695	0.930864	-0.240911	-1	G	A	0.476143
rs1819333	rs439553	rs57849681	6	167373547	167391212	17665	1	-0.249964	-1	G	A	0.494036
rs1819333	rs439237	NA	6	167373547	167391392	17845	1	-0.249964	-1	G	A	0.494036
rs1819333	rs9457247	NA	6	167373547	167392174	18627	1	-0.249964	-1	T	C	0.494036
rs1819333	rs9459827	NA	6	167373547	167392204	18657	1	-0.249964	-1	T	A	0.494036
rs1819333	rs408080	NA	6	167373547	167392522	18975	0.992078	-0.248982	-1	C	T	0.496024
rs1819333	rs1794699	rs57467354	6	167373547	167393395	19848	1	-0.249964	-1	C	G	0.494036
rs1819333	rs1743439	rs57954493	6	167373547	167393407	19860	1	-0.249964	-1	T	C	0.494036
rs1819333	rs13192426	NA	6	167373547	167393848	20301	1	-0.249964	-1	G	A	0.494036
rs1819333	rs13192687	NA	6	167373547	167394044	20497	1	-0.249964	-1	G	A	0.494036
rs1819333	rs9717862	NA	6	167373547	167394091	20544	0.992078	-0.248982	-1	G	T	0.496024
rs1819333	rs9717548	NA	6	167373547	167394121	20574	1	-0.249964	-1	T	C	0.494036
rs1819333	rs5020533	NA	6	167373547	167394177	20630	1	-0.249964	-1	C	T	0.494036
rs1819333	rs1620933	NA	6	167373547	167394243	20696	1	-0.249964	-1	G	A	0.494036
rs1819333	rs405553	rs3192804	6	167373547	167395058	21511	1	-0.249964	-1	G	A	0.494036
rs1819333	rs415987	NA	6	167373547	167395375	21828	1	-0.249964	-1	A	G	0.494036
rs1819333	rs1794697	NA	6	167373547	167395410	21863	1	-0.249964	-1	T	C	0.494036
rs1819333	rs34560498	NA	6	167373547	167395862	22315	1	-0.249964	-1	G	A	0.494036
rs1819333	rs370876914	NA	6	167373547	167395873	22326	0.808865	-0.223925	-0.99558	T	C	0.455268
rs1819333	rs414437	NA	6	167373547	167396119	22572	1	-0.249964	-1	G	A	0.494036
rs1819333	rs1794696	NA	6	167373547	167396174	22627	0.992078	-0.248982	-1	C	T	0.496024
rs1819333	rs421214	NA	6	167373547	167396629	23082	1	-0.249964	-1	G	A	0.494036
rs1819333	rs422094	NA	6	167373547	167397033	23486	1	-0.249964	-1	G	C	0.494036
rs1819333	rs393558	rs60601751,rs17832586	6	167373547	167397750	24203	1	-0.249964	-1	C	A	0.494036
rs1819333	rs394522	NA	6	167373547	167398071	24524	0.996031	-0.249473	-1	C	A	0.49503
rs1819333	rs436625	rs2345569	6	167373547	167398345	24798	1	-0.249964	-1	A	C	0.494036
rs1819333	rs393727	rs59746140,rs4327664,rs2345570,rs17832592	6	167373547	167398632	25085	1	-0.249964	-1	A	T	0.494036
rs1819333	rs408040	rs57231286,rs17832598	6	167373547	167398903	25356	1	-0.249964	-1	T	A	0.494036
rs1819333	rs408087	rs59794753,rs17263072	6	167373547	167398952	25405	1	-0.249964	-1	T	C	0.494036
rs1819333	rs408918	rs60973461,rs56600209,rs17263079	6	167373547	167399282	25735	1	-0.249964	-1	T	G	0.494036
rs1819333	rs413232	NA	6	167373547	167400972	27425	1	-0.249964	-1	A	G	0.494036
rs1819333	rs404222	rs7382888,rs4710156	6	167373547	167402150	28603	0.992078	-0.248982	-1	A	G	0.496024
rs1819333	rs86755	rs743910	6	167373547	167403108	29561	1	-0.249964	-1	C	T	0.494036
rs1819333	rs382009	rs743909	6	167373547	167403121	29574	1	-0.249964	-1	C	G	0.494036
rs1819333	rs428805	rs743908	6	167373547	167403132	29585	1	-0.249964	-1	A	C	0.494036
rs1819333	rs2345571	NA	6	167373547	167403400	29853	0.996031	-0.249473	-1	G	T	0.49503
rs1819333	rs4346838	NA	6	167373547	167403430	29883	0.984173	-0.247988	-0.996008	A	G	0.496024
rs1819333	rs2345572	NA	6	167373547	167403441	29894	0.984173	-0.247988	-0.996008	T	A	0.496024
rs1819333	rs1811123	NA	6	167373547	167403443	29896	0.992062	-0.24897	-0.996023	C	T	0.494036
rs1819333	rs2345573	NA	6	167373547	167403480	29933	0.996031	-0.249461	-1	G	C	0.493042
rs1819333	rs4997107	NA	6	167373547	167403485	29938	0.996031	-0.249461	-1	T	C	0.493042
rs1819333	rs366938	rs1811122	6	167373547	167403538	29991	0.992062	-0.24897	-0.996023	C	T	0.494036
rs1819333	rs1811121	NA	6	167373547	167403539	29992	0.992062	-0.24897	-0.996023	C	T	0.494036
rs1819333	rs1811120	NA	6	167373547	167403589	30042	0.992078	-0.248982	-1	T	C	0.496024
rs1819333	rs385460	NA	6	167373547	167403888	30341	1	-0.249964	-1	T	A	0.494036
rs1819333	rs427824	rs17594248	6	167373547	167403918	30371	0.992078	-0.248982	-1	G	T	0.496024
rs1819333	rs385113	rs932643	6	167373547	167403971	30424	1	-0.249964	-1	G	A	0.494036
rs1819333	rs932644	rs1794695,rs17594269	6	167373547	167404187	30640	1	-0.249964	-1	C	A	0.494036
rs1819333	rs10946198	rs17594304	6	167373547	167404432	30885	1	-0.249964	-1	T	C	0.494036
rs1819333	rs10946199	NA	6	167373547	167404492	30945	1	-0.249964	-1	A	G	0.494036
rs1819333	rs1743440	rs57230144,rs10946200	6	167373547	167404606	31059	1	-0.249964	-1	A	G	0.494036
rs1819333	rs1743441	rs59447146	6	167373547	167404689	31142	1	-0.249964	-1	G	A	0.494036
rs1819333	rs1794694	rs60872955	6	167373547	167404751	31204	1	-0.249964	-1	C	T	0.494036
rs1819333	rs430293	rs58625218	6	167373547	167404958	31411	1	-0.249964	-1	G	A	0.494036
rs1819333	rs430097	rs58115559	6	167373547	167405073	31526	1	-0.249964	-1	G	A	0.494036
rs1819333	rs409356	rs9459830,rs57887175	6	167373547	167405226	31679	1	-0.249964	-1	A	T	0.494036
rs1819333	rs447042	rs9459831,rs56747469	6	167373547	167405435	31888	1	-0.249964	-1	T	C	0.494036
rs1819333	rs402191	rs57849966	6	167373547	167405553	32006	1	-0.249964	-1	C	T	0.494036
rs1819333	rs1794693	rs59205731	6	167373547	167405670	32123	1	-0.249964	-1	C	T	0.494036
rs1819333	rs401261	rs76979093,rs59287189	6	167373547	167405887	32340	1	-0.249964	-1	A	T	0.494036
rs1819333	rs401260	rs58902564	6	167373547	167405888	32341	1	-0.249964	-1	C	T	0.494036
rs1819333	rs422694	rs58095855,rs17522360	6	167373547	167406074	32527	1	-0.249964	-1	T	G	0.494036
rs1819333	rs422780	rs58520421	6	167373547	167406209	32662	1	-0.249964	-1	G	A	0.494036
rs1819333	rs400176	rs59486387	6	167373547	167406238	32691	1	-0.249964	-1	C	T	0.494036
rs1819333	rs422562	rs9459832,rs60757385	6	167373547	167406318	32771	1	-0.249964	-1	G	A	0.494036
rs1819333	rs416131	rs58827953,rs56586432,rs111188991	6	167373547	167406544	32997	1	-0.249964	-1	T	G	0.494036
rs1819333	rs415890	rs932645,rs59789196,rs56628734	6	167373547	167406633	33086	1	-0.249964	-1	C	G	0.494036
rs1819333	rs415842	rs9459833,rs932646,rs59693051	6	167373547	167406681	33134	1	-0.249964	-1	A	G	0.494036
rs1819333	rs389956	rs60153476,rs118033575	6	167373547	167407254	33707	1	-0.249964	-1	G	T	0.494036
rs1819333	rs389946	rs56879167,rs117846867	6	167373547	167407268	33721	0.996031	-0.249461	-1	C	T	0.493042
rs1819333	rs407515	NA	6	167373547	167407544	33997	1	-0.249964	-1	C	G	0.494036
rs1819333	rs406095	rs7454610,rs2345574	6	167373547	167409087	35540	1	-0.249964	-1	T	C	0.494036
rs1819333	rs4710160	rs7382621	6	167373547	167409241	35694	1	-0.249964	-1	A	T	0.494036
rs1819333	rs4710161	rs7382636,rs57673594	6	167373547	167409374	35827	1	-0.249964	-1	C	T	0.494036
rs1819333	rs388406	rs7382393,rs57469357,rs4710162	6	167373547	167409562	36015	1	-0.249964	-1	G	A	0.494036
rs1819333	rs377232	rs7383668,rs59724349,rs4710163	6	167373547	167409638	36091	0.992078	-0.248959	-1	A	C	0.492048
rs1819333	rs433191	rs7382932,rs4710164	6	167373547	167409662	36115	0.992078	-0.248959	-1	A	T	0.492048
rs1819333	rs387733	rs56876800,rs12525601	6	167373547	167409771	36224	1	-0.249964	-1	G	A	0.494036
rs1819333	rs430145	rs10946201	6	167373547	167410369	36822	1	-0.249964	-1	T	C	0.494036
rs1819333	rs425039	rs1322074	6	167373547	167410527	36980	1	-0.249964	-1	T	C	0.494036
rs1819333	rs376097	rs58990595,rs17594367,rs1322075	6	167373547	167410878	37331	1	-0.249964	-1	G	A	0.494036
rs1819333	rs424185	rs59360454,rs17594388,rs1322076	6	167373547	167410907	37360	1	-0.249964	-1	T	C	0.494036
rs1819333	rs400837	rs60820447	6	167373547	167411008	37461	1	-0.249964	-1	C	T	0.494036
rs1819333	rs239935	rs3756840,rs369058,rs1475086	6	167373547	167411788	38241	0.976346	-0.247006	-0.995992	A	G	0.498012
rs1819333	rs239934	rs3756841,rs1475087	6	167373547	167412048	38501	0.98422	-0.248	-1	A	G	0.498012
rs4845604	rs4845604	rs57757730	1	151801680	151801680	0	1	1	1	G	A	0.135189
rs1801274	rs6658353	NA	1	161479745	161469054	-10691	0.956722	0.244402	0.980069	C	G	0.488072
rs1801274	rs7551957	rs56885279	1	161479745	161470042	-9703	0.864021	0.232249	0.974963	T	C	0.487078
rs1801274	rs12139150	rs17838210	1	161479745	161470505	-9240	0.864021	0.232249	0.974963	G	C	0.487078
rs1801274	rs6671847	rs58431883	1	161479745	161478810	-935	0.893859	0.236225	0.991654	G	A	0.487078
rs1801274	rs4657041	rs59129142	1	161479745	161478859	-886	0.992075	0.248865	1	C	T	0.487078
rs1801274	rs1801274	rs58440466,rs52796393,rs386545630,rs17851761,rs16830404	1	161479745	161479745	0	1	1	1	G	A	0.489066
rs6740847	rs6740847	rs58134707,rs17206450	2	182308352	182308352	0	1	1	1	G	A	0.455268
rs6740847	rs6731125	rs58686763	2	182308352	182308836	484	0.968396	0.243667	1	C	T	0.447316
rs6740847	rs4667282	NA	2	182308352	182312809	4457	0.948622	0.241316	0.98379	A	T	0.450298
rs6740847	rs4667283	rs57222073	2	182308352	182313246	4894	0.895161	0.23498	0.963324	T	C	0.464215
rs6740847	rs7573465	rs34224316,rs112031314	2	182308352	182315885	7533	0.895161	0.23498	0.963324	T	G	0.464215
rs6740847	rs1449263	rs57391859,rs17289635	2	182308352	182319301	10949	0.883757	0.233444	0.955256	T	C	0.463221
rs6740847	rs1375493	rs60762641,rs17484229	2	182308352	182323766	15414	0.902601	0.235885	0.963459	A	G	0.462227
rs6740847	rs2124440	rs59109986,rs386557997,rs17556112	2	182308352	182328214	19862	0.869616	0.231812	0.962841	A	G	0.471173
rs6740847	rs13029144	rs57211680	2	182308352	182334684	26332	0.864917	0.230025	0.954622	T	C	0.442346
rs6740847	rs13029501	rs57134394	2	182308352	182334753	26401	0.813212	0.223601	0.903592	T	G	0.454274
rs7746082	rs6568421	rs58941866	6	106435269	106435025	-244	1	0.206424	1	A	G	0.291252
rs7746082	rs7746082	rs60203906	6	106435269	106435269	0	1	1	1	G	C	0.291252
rs7746082	rs7767178	NA	6	106435269	106439072	3803	0.995201	0.206135	1	C	G	0.292247
rs7746082	rs6568423	NA	6	106435269	106442096	6827	0.985597	0.204726	0.995168	G	C	0.290258
rs3766606	rs17229081	NA	1	8022197	7982816	-39381	0.871375	0.125482	0.940403	G	A	0.159046
rs3766606	rs9658012	NA	1	8022197	7989022	-33175	0.878056	0.125642	0.947525	C	T	0.158052
rs3766606	rs7545687	NA	1	8022197	7997183	-25014	0.878056	0.125642	0.947525	G	A	0.158052
rs3766606	rs34878017	NA	1	8022197	8004440	-17757	0.927166	0.12811	0.984719	T	C	0.15507
rs3766606	rs35731977	NA	1	8022197	8014568	-7629	0.892951	0.127984	0.948435	G	A	0.162028
rs3766606	rs17523802	rs58999107	1	8022197	8021740	-457	0.985319	0.133434	1	G	A	0.159046
rs3766606	rs35675666	NA	1	8022197	8021973	-224	0.992651	0.134268	1	G	T	0.16004
rs3766606	rs3766606	NA	1	8022197	8022197	0	1	1	1	G	T	0.161034
rs3766606	rs34157438	rs60049919	1	8022197	8023586	1389	0.992651	0.134268	1	C	T	0.16004
rs3766606	rs7517357	NA	1	8022197	8025275	3078	0.992651	0.134268	1	C	T	0.16004
rs3766606	rs12740409	NA	1	8022197	8027830	5633	0.992651	0.134268	1	A	C	0.16004
rs3766606	rs34124834	NA	1	8022197	8028930	6733	0.992651	0.134268	1	T	G	0.16004
rs3766606	rs2641116	rs58952345	1	8022197	8029494	7297	0.956971	0.133468	0.992607	T	G	0.16501
rs3766606	rs367481	rs9434956,rs7551883	1	8022197	8032921	10724	0.900178	0.128818	0.955749	A	G	0.163022
rs3766606	rs12563704	NA	1	8022197	8033837	11640	0.906876	0.128978	0.955802	G	A	0.162028
rs3766606	rs12750531	NA	1	8022197	8038177	15980	0.927472	0.129458	0.970201	C	T	0.159046
rs3766606	rs67717282	rs67717283	1	8022197	8041290	19093	0.927472	0.129458	0.970201	C	T	0.159046
rs3766606	rs161800	rs835732,rs406533,rs1173409	1	8022197	8042402	20205	0.906876	0.128978	0.955802	A	T	0.162028
rs3766606	rs161802	rs9434570,rs59643550,rs17031886	1	8022197	8042826	20629	0.893562	0.128657	0.955696	G	T	0.164016
rs3766606	rs225120	rs9434572,rs394729	1	8022197	8046378	24181	0.906876	0.128978	0.955802	C	T	0.162028
rs3766606	rs12727642	rs58128034	1	8022197	8046672	24475	0.927472	0.129458	0.970201	C	A	0.159046
rs3766606	rs60094536	NA	1	8022197	8047676	25479	0.920522	0.129298	0.962983	C	T	0.16004
rs3766606	rs36016881	NA	1	8022197	8051241	29044	0.920522	0.129298	0.962983	A	G	0.16004
rs3766606	rs17367289	rs57233840,rs56624988	1	8022197	8053135	30938	0.900178	0.128818	0.955749	A	G	0.163022
rs3766606	rs111875777	NA	1	8022197	8060699	38502	0.906063	0.12763	0.962518	C	A	0.158052
rs3766606	rs397349	rs9434967,rs61533284	1	8022197	8074872	52675	0.880566	0.128337	0.955591	A	C	0.166004
rs3766606	rs2294889	NA	1	8022197	8075934	53737	0.913657	0.129138	0.955854	A	G	0.161034
rs3766606	rs12735338	NA	1	8022197	8078569	56372	0.913657	0.129138	0.955854	T	C	0.161034
rs3766606	rs10489450	rs60925966	1	8022197	8079301	57104	0.913657	0.129138	0.955854	C	T	0.161034
rs3766606	rs404381	rs9434970,rs2641119	1	8022197	8080745	58548	0.880566	0.128337	0.955591	C	T	0.166004
rs3766606	rs419390	rs9434971,rs2745723	1	8022197	8080787	58590	0.880566	0.128337	0.955591	T	C	0.166004
rs3766606	rs441467	rs9434972	1	8022197	8080807	58610	0.880566	0.128337	0.955591	A	G	0.166004
rs3766606	rs441597	rs9434973	1	8022197	8080895	58698	0.893562	0.128657	0.955696	A	G	0.164016
rs3766606	rs28624	rs9434580,rs60490765	1	8022197	8084355	62158	0.880566	0.128337	0.955591	A	C	0.166004
rs3766606	rs12745223	NA	1	8022197	8094978	72781	0.899645	0.128144	0.948496	C	T	0.161034
rs3766606	rs225131	NA	1	8022197	8095486	73289	0.887025	0.128497	0.955644	T	C	0.16501
rs3766606	rs225132	rs9434584,rs59327646,rs386562579	1	8022197	8095500	73303	0.887025	0.128497	0.955644	T	G	0.16501
rs3766606	rs7522911	NA	1	8022197	8097145	74948	0.899645	0.128144	0.948496	C	T	0.161034
rs3766606	rs6577459	rs57369392	1	8022197	8100173	77976	0.899645	0.128144	0.948496	G	T	0.161034
rs3766606	rs1883679	rs61084592	1	8022197	8100451	78254	0.899645	0.128144	0.948496	T	G	0.161034
rs3766606	rs12757968	rs17376265	1	8022197	8106201	84004	0.899645	0.128144	0.948496	A	G	0.161034
rs3766606	rs34823376	NA	1	8022197	8109836	87639	0.899645	0.128144	0.948496	G	A	0.161034
rs3766606	rs2050198	rs59605951	1	8022197	8111839	89642	0.899645	0.128144	0.948496	T	G	0.161034
rs3766606	rs12753070	NA	1	8022197	8114319	92122	0.892951	0.127984	0.948435	C	G	0.162028
rs3766606	rs4908724	rs60070811,rs17367816	1	8022197	8119251	97054	0.892951	0.127984	0.948435	G	T	0.162028
rs3766606	rs71639211	NA	1	8022197	8125990	103793	0.892951	0.127984	0.948435	C	T	0.162028
rs3766606	rs12748993	rs17367885	1	8022197	8129507	107310	0.892951	0.127984	0.948435	A	G	0.162028
rs3766606	rs34501555	NA	1	8022197	8130254	108057	0.892951	0.127984	0.948435	T	C	0.162028
rs3766606	rs12730860	NA	1	8022197	8132462	110265	0.892951	0.127984	0.948435	T	C	0.162028
rs3766606	rs7539255	rs61442999,rs17232552	1	8022197	8133352	111155	0.892951	0.127984	0.948435	T	C	0.162028
rs3766606	rs12736494	NA	1	8022197	8136016	113819	0.892951	0.127984	0.948435	G	A	0.162028
rs3766606	rs34466510	rs60753775	1	8022197	8147412	125215	0.843982	0.123494	0.925504	T	C	0.159046
rs3766606	rs34196683	NA	1	8022197	8147698	125501	0.837557	0.123334	0.918563	C	T	0.16004
rs3766606	rs72634258	rs74053425	1	8022197	8150638	128441	0.843982	0.123494	0.925504	T	C	0.159046
rs17694108	rs11669923	NA	19	33731551	33731379	-172	0.995152	0.20404	1	T	G	0.287276
rs17694108	rs17694108	rs60617262	19	33731551	33731551	0	1	1	1	G	A	0.286282
rs3091316	rs11870164	rs57860499	17	32593974	32567679	-26295	0.879387	0.201127	0.961965	C	T	0.306163
rs3091316	rs9889296	rs61080971	17	32593974	32570547	-23427	0.94612	0.211673	0.986107	G	A	0.323062
rs3091316	rs7210316	rs58900132	17	32593974	32573507	-20467	0.94612	0.211673	0.986107	T	G	0.323062
rs3091316	rs2857654	rs58433914	17	32593974	32579531	-14443	0.981723	0.214559	0.990819	C	A	0.317097
rs3091316	rs1024611	rs61676790,rs56495976,rs386511371,rs3760400	17	32593974	32579788	-14186	0.98627	0.214874	0.995395	A	G	0.316103
rs3091316	rs2857656	rs57966669,rs36231140	17	32593974	32582007	-11967	0.977166	0.21388	0.99079	G	C	0.316103
rs3091316	rs13900	rs3169685	17	32593974	32583911	-10063	0.990846	0.215189	1	C	T	0.315109
rs3091316	rs991804	rs60723573,rs386625861	17	32593974	32587725	-6249	0.98627	0.214874	0.995395	C	T	0.316103
rs3091316	rs77197551	NA	17	32593974	32590114	-3860	0.99084	0.215553	0.99541	G	A	0.317097
rs3091316	rs12943279	NA	17	32593974	32590428	-3546	0.99084	0.215553	0.99541	C	T	0.317097
rs3091316	rs2887259	rs4570910	17	32593974	32590612	-3362	0.99084	0.215553	0.99541	C	T	0.317097
rs3091316	rs2368472	rs4386175,rs10302251	17	32593974	32590679	-3295	0.99084	0.215553	0.99541	T	C	0.317097
rs3091316	rs2368471	rs56675586,rs4608380,rs10301676	17	32593974	32590962	-3012	0.99084	0.215553	0.99541	G	T	0.317097
rs3091316	rs7503519	rs59270451,rs10301803	17	32593974	32591009	-2965	0.99084	0.215553	0.99541	C	T	0.317097
rs3091316	rs4795894	rs60579282,rs52800844,rs10302288	17	32593974	32591444	-2530	0.99084	0.215553	0.99541	C	T	0.317097
rs3091316	rs1080327	rs5003673,rs4407097	17	32593974	32591666	-2308	0.99084	0.215553	0.99541	T	A	0.317097
rs3091316	rs1989055	rs58066868,rs4558459,rs10300829	17	32593974	32591996	-1978	0.99084	0.215553	0.99541	T	G	0.317097
rs3091316	rs1574904	rs57280454,rs4506949,rs10300756	17	32593974	32592068	-1906	0.99084	0.215553	0.99541	C	T	0.317097
rs3091316	rs11870347	NA	17	32593974	32592697	-1277	0.99084	0.215553	0.99541	C	T	0.317097
rs3091316	rs11870407	NA	17	32593974	32592905	-1069	0.99084	0.215553	0.99541	C	A	0.317097
rs3091316	rs3091315	rs59433388	17	32593974	32593665	-309	0.99084	0.215553	0.99541	A	G	0.317097
rs3091316	rs3091316	rs57634005	17	32593974	32593974	0	1	1	1	G	A	0.317097
rs3091316	rs2368470	rs4511585	17	32593974	32605539	11565	0.950312	0.211625	0.981558	A	G	0.32008
rs3091316	rs1860184	rs3744507	17	32593974	32613132	19158	0.950312	0.211625	0.981558	A	T	0.32008
rs3091316	rs714910	NA	17	32593974	32617265	23291	0.950312	0.211625	0.981558	A	C	0.32008
rs3091316	rs202206418	NA	17	32593974	32620187	26213	0.950312	0.211625	0.981558	A	G	0.32008
rs3091316	rs28796279	rs150026832	17	32593974	32623672	29698	0.945932	0.21131	0.981531	A	T	0.321074
rs3091316	rs113991740	NA	17	32593974	32625383	31409	0.945932	0.21131	0.981531	T	A	0.321074
rs78534766	rs141493043	NA	16	50335074	50304685	-30389	0.832501	0.00494054	1	G	T	0.00596421
rs78534766	rs78534766	NA	16	50335074	50335074	0	1	1	1	C	A	0.00497018
rs28449958	rs181203	rs857727,rs1103666	16	28528781	28512371	-16410	0.957312	0.202165	0.990262	A	C	0.289264
rs28449958	rs181204	rs857728,rs1103665	16	28528781	28512524	-16257	0.962012	0.202866	0.990295	A	G	0.290258
rs28449958	rs181205	rs79128373,rs461546	16	28528781	28513129	-15652	0.916364	0.199942	0.971034	T	C	0.300199
rs28449958	rs181206	rs386545841	16	28528781	28513403	-15378	0.947952	0.200762	0.990194	A	G	0.287276
rs28449958	rs181207	rs459485	16	28528781	28513530	-15251	0.952626	0.201463	0.990228	C	T	0.28827
rs28449958	rs181209	rs577748	16	28528781	28514854	-13927	0.962012	0.202866	0.990295	G	T	0.290258
rs28449958	rs56354901	rs62034317	16	28528781	28523144	-5637	0.99522	0.206959	1	T	C	0.293241
rs28449958	rs62034318	NA	16	28528781	28527221	-1560	0.99522	0.206959	1	C	T	0.293241
rs28449958	rs79046494	NA	16	28528781	28527326	-1455	0.99522	0.206959	1	G	A	0.293241
rs28449958	rs28449958	NA	16	28528781	28528781	0	1	1	1	G	A	0.294235
rs28449958	rs4787458	rs118014467	16	28528781	28531287	2506	0.856217	0.197191	0.990019	A	G	0.323062
rs28449958	rs62034322	NA	16	28528781	28535834	7053	0.849287	0.197015	0.99498	G	A	0.327038
rs28449958	rs62034325	NA	16	28528781	28538640	9859	0.849287	0.197015	0.99498	A	G	0.327038
rs28449958	rs189278832	NA	16	28528781	28539386	10605	0.81446	0.19263	0.969968	G	A	0.32505
rs28449958	rs12447461	NA	16	28528781	28582941	54160	0.819109	0.193331	0.974936	C	A	0.326044
rs28449958	rs112191041	NA	16	28528781	28583362	54581	0.819109	0.193331	0.974936	A	G	0.326044
rs28449958	rs111693583	NA	16	28528781	28583610	54829	0.819109	0.193331	0.974936	C	T	0.326044
rs28449958	rs11074911	NA	16	28528781	28583865	55084	0.819109	0.193331	0.974936	C	T	0.326044
rs28449958	rs56209193	rs62034357	16	28528781	28585636	56855	0.819109	0.193331	0.974936	C	T	0.326044
rs28449958	rs7186573	rs386608204	16	28528781	28587389	58608	0.819109	0.193331	0.974936	T	C	0.326044
rs28449958	rs12448429	NA	16	28528781	28588443	59662	0.819109	0.193331	0.974936	C	T	0.326044
rs28449958	rs7190771	NA	16	28528781	28590030	61249	0.819109	0.193331	0.974936	G	A	0.326044
rs28449958	rs112047757	NA	16	28528781	28590862	62081	0.819109	0.193331	0.974936	C	T	0.326044
rs28449958	rs17707300	rs60874453,rs56520500	16	28528781	28593347	64566	0.81446	0.19263	0.969968	T	C	0.32505
rs28449958	rs4788073	rs61391654,rs386595430	16	28528781	28594549	65768	0.819109	0.193331	0.974936	A	G	0.326044
rs28449958	rs17640009	NA	16	28528781	28595700	66919	0.81446	0.19263	0.969968	A	G	0.32505
rs28449958	rs75539558	NA	16	28528781	28595810	67029	0.819109	0.193331	0.974936	C	G	0.326044
rs28449958	rs55792032	NA	16	28528781	28599411	70630	0.819109	0.193331	0.974936	A	G	0.326044
rs28449958	rs62031560	NA	16	28528781	28605915	77134	0.819109	0.193331	0.974936	T	A	0.326044
rs28449958	rs113208333	NA	16	28528781	28606160	77379	0.819109	0.193331	0.974936	G	T	0.326044
rs28449958	rs4149406	NA	16	28528781	28607070	78289	0.819109	0.193331	0.974936	A	G	0.326044
rs28449958	rs743590	rs17526755	16	28528781	28608230	79449	0.819109	0.193331	0.974936	G	A	0.326044
rs921720	rs4380956	rs59827975	8	126534671	126529074	-5597	0.987242	0.231423	0.995723	A	G	0.369781
rs921720	rs921721	NA	8	126534671	126534536	-135	0.921223	0.220862	1	T	A	0.349901
rs921720	rs921720	rs61529304,rs58771381,rs117019944	8	126534671	126534671	0	1	1	1	G	A	0.368787
rs921720	rs10956252	NA	8	126534671	126536137	1466	1	0.232783	1	G	C	0.368787
rs921720	rs55867617	rs62523888	8	126534671	126537179	2508	1	0.232783	1	G	C	0.368787
rs921720	rs4871611	NA	8	126534671	126537570	2899	1	0.232783	1	A	G	0.368787
rs921720	rs1551400	rs57936726	8	126534671	126539885	5214	0.921223	0.220862	1	G	A	0.349901
rs921720	rs1551399	NA	8	126534671	126539965	5294	0.966559	0.229851	1	C	A	0.37674
rs921720	rs1551398	rs61605380	8	126534671	126540051	5380	1	0.232783	1	A	G	0.368787
rs921720	rs1551397	NA	8	126534671	126540200	5529	0.933356	0.222744	1	T	C	0.352883
rs921720	rs28510097	rs57745102	8	126534671	126541090	6419	1	0.232783	1	G	C	0.368787
rs1042058	rs2265189	rs9299645,rs56613414,rs17547770,rs17229442	10	30728101	30689316	-38785	0.887093	0.225397	0.945777	G	A	0.397614
rs1042058	rs2265368	rs17570090,rs12782251	10	30728101	30690289	-37812	0.9031	0.2278	0.962211	C	G	0.40159
rs1042058	rs2265370	rs9417797,rs56851566,rs17570104	10	30728101	30690581	-37520	0.9031	0.2278	0.962211	T	C	0.40159
rs1042058	rs2265371	rs58373909,rs17570111	10	30728101	30690840	-37261	0.9031	0.2278	0.962211	T	C	0.40159
rs1042058	rs2265187	rs58101687,rs17547784	10	30728101	30690844	-37257	0.9031	0.2278	0.962211	T	C	0.40159
rs1042058	rs2265751	rs60102202,rs17547791	10	30728101	30690939	-37162	0.9031	0.2278	0.962211	A	G	0.40159
rs1042058	rs2050392	rs9416912,rs9338164,rs59517090,rs17547798,rs16905957	10	30728101	30691503	-36598	0.9031	0.2278	0.962211	A	G	0.40159
rs1042058	rs2265186	rs74232873,rs55861096,rs4463759,rs17567878,rs17547805	10	30728101	30691743	-36358	0.910845	0.228587	0.962337	C	T	0.399602
rs1042058	rs2265185	rs74232874,rs17570118	10	30728101	30691777	-36324	0.898815	0.226784	0.95003	C	A	0.39662
rs1042058	rs7077496	NA	10	30728101	30692028	-36073	0.894831	-0.226184	-0.945955	G	A	0.395626
rs1042058	rs2489864	rs7086452,rs61131730,rs17570132	10	30728101	30693744	-34357	0.910845	0.228587	0.962337	G	C	0.399602
rs1042058	rs2480280	rs61566269,rs17547834	10	30728101	30696092	-32009	0.902811	0.227385	0.954119	G	A	0.397614
rs1042058	rs2253585	rs57636822,rs17547841,rs17295199	10	30728101	30696503	-31598	0.89507	0.226599	0.953967	T	C	0.399602
rs1042058	rs2265184	rs9416913,rs17570146	10	30728101	30696817	-31284	0.89507	0.226599	0.953967	G	A	0.399602
rs1042058	rs2250714	rs60904903,rs17570153	10	30728101	30697396	-30705	0.89507	0.226599	0.953967	C	G	0.399602
rs1042058	rs2183176	NA	10	30728101	30698544	-29557	0.898815	-0.226784	-0.95003	C	T	0.39662
rs1042058	rs2250577	rs60545210,rs17570167	10	30728101	30698612	-29489	0.902811	0.227385	0.954119	T	C	0.397614
rs1042058	rs2250575	rs57611267,rs17547848	10	30728101	30698686	-29415	0.899078	0.227199	0.958082	A	G	0.400596
rs1042058	rs1543725	rs57907614,rs111186942	10	30728101	30698873	-29228	0.902811	-0.227385	-0.954119	G	A	0.397614
rs1042058	rs2250569	rs57204062,rs17547854	10	30728101	30698914	-29187	0.906821	0.227986	0.958221	C	G	0.398608
rs1042058	rs2265748	rs61290011,rs17547861	10	30728101	30699554	-28547	0.9031	0.2278	0.962211	A	G	0.40159
rs1042058	rs2480279	rs58106534,rs17547868	10	30728101	30700032	-28069	0.910845	0.228587	0.962337	T	C	0.399602
rs1042058	rs10826798	NA	10	30728101	30700904	-27197	0.914746	-0.22898	-0.962399	G	A	0.398608
rs1042058	rs6481677	rs61646277,rs17295206,rs111196550	10	30728101	30701816	-26285	0.914746	-0.22898	-0.962399	G	A	0.398608
rs1042058	rs2250077	rs57478081,rs17570188	10	30728101	30702929	-25172	0.914746	0.22898	0.962399	G	A	0.398608
rs1042058	rs2480277	rs17547875	10	30728101	30703513	-24588	0.930977	0.231383	0.978971	C	A	0.402584
rs1042058	rs303430	rs669581,rs59462099,rs17547882	10	30728101	30706235	-21866	0.930977	0.231383	0.978971	A	C	0.402584
rs1042058	rs303429	rs502754,rs17547896,rs17295213	10	30728101	30708441	-19660	0.930977	0.231383	0.978971	T	C	0.402584
rs1042058	rs306583	rs609786,rs57789060,rs17570202,rs17295220	10	30728101	30710057	-18044	0.85575	0.219968	0.948561	G	A	0.383698
rs1042058	rs303434	rs621913,rs306584,rs2489843,rs2148712,rs17570216	10	30728101	30714440	-13661	0.98344	0.237118	0.991685	A	G	0.395626
rs1042058	rs684395	rs17570230	10	30728101	30719112	-8989	0.987577	0.237719	0.995836	G	C	0.39662
rs1042058	rs7477848	NA	10	30728101	30721900	-6201	0.813989	-0.210684	-0.990652	T	G	0.351889
rs1042058	rs9338188	rs17570251,rs17229449	10	30728101	30721963	-6138	0.979333	0.23631	0.995811	C	G	0.392644
rs1042058	rs306587	rs599177,rs17547945	10	30728101	30722908	-5193	1	0.239106	1	C	G	0.395626
rs1042058	rs306589	rs473397,rs17547959,rs17229456	10	30728101	30723831	-4270	1	0.239106	1	G	A	0.395626
rs1042058	rs303448	rs60504577,rs491284,rs306592,rs17570272	10	30728101	30727084	-1017	0.995853	0.238713	1	T	G	0.39662
rs1042058	rs1042058	rs57026567,rs3765564,rs3181533,rs17570279,rs17229469	10	30728101	30728101	0	1	1	1	C	T	0.395626
rs1042058	rs2907	rs703055,rs616976,rs17547966	10	30728101	30728250	149	1	0.239106	1	G	A	0.395626
rs1042058	rs303446	rs545832,rs17547980	10	30728101	30728489	388	1	0.239106	1	T	C	0.395626
rs1042058	rs608693	rs74232875,rs2478843,rs17548001,rs12777648	10	30728101	30734971	6870	0.86537	0.219095	0.991008	A	G	0.365805
rs1042058	rs303428	rs74232877,rs684820,rs61715495,rs61257922,rs17548015,rs16931501	10	30728101	30739058	10957	0.806326	0.20969	0.985978	G	A	0.351889
rs1042058	rs303427	rs663787,rs17570321	10	30728101	30739780	11679	0.802272	0.209297	0.981357	A	G	0.352883
rs1042058	rs303426	rs593335,rs56482258,rs3764151,rs17570328	10	30728101	30740379	12278	0.80945	0.210498	0.981461	A	G	0.354871
rs1250550	rs1250551	rs386524629	10	81060317	81059335	-982	0.931735	0.204433	0.995161	G	T	0.311133
rs1250550	rs1250550	rs56938154,rs1749832,rs16937063	10	81060317	81060317	0	1	1	1	C	A	0.298211
rs1250550	rs1782648	rs61590909	10	81060317	81060829	512	0.84846	0.195592	0.956261	G	A	0.314115
rs1250550	rs1250558	rs61484565,rs1749828	10	81060317	81065201	4884	0.825644	0.192104	0.932451	G	A	0.309145
rs1250550	rs1272633	rs1749825	10	81060317	81065508	5191	0.825644	0.192104	0.932451	C	T	0.309145
rs1250550	rs1250556	NA	10	81060317	81066577	6260	0.825644	0.192104	0.932451	G	A	0.309145
rs1250550	rs1250554	rs1632683	10	81060317	81067040	6723	0.821642	0.191807	0.932354	C	T	0.310139
rs34779708	rs4402245	rs75249940,rs56695987	10	35466185	35268132	-198053	0.95356	0.226134	0.991285	A	G	0.367793
rs34779708	rs4007289	NA	10	35466185	35269790	-196395	0.97008	0.227292	0.98705	G	A	0.361829
rs34779708	rs4934524	NA	10	35466185	35270921	-195264	0.974307	0.227651	0.98707	G	C	0.360835
rs34779708	rs4934693	NA	10	35466185	35271844	-194341	0.974307	0.227651	0.98707	G	A	0.360835
rs34779708	rs2384273	rs57366902	10	35466185	35272662	-193523	0.974356	0.227928	0.991353	C	G	0.362823
rs34779708	rs4934694	NA	10	35466185	35272800	-193385	0.974307	0.227651	0.98707	A	C	0.360835
rs34779708	rs11597336	NA	10	35466185	35274651	-191534	0.978558	0.22801	0.991356	A	G	0.359841
rs34779708	rs79749947	NA	10	35466185	35277081	-189104	0.978558	0.22801	0.991356	A	T	0.359841
rs34779708	rs9663401	rs57543492,rs17497442	10	35466185	35278849	-187336	0.974294	0.227374	0.991332	G	T	0.358847
rs34779708	rs9787566	NA	10	35466185	35279455	-186730	0.974294	0.227374	0.991332	T	A	0.358847
rs34779708	rs4351760	rs7392731,rs4934525	10	35466185	35280254	-185931	0.974294	0.227374	0.991332	A	G	0.358847
rs34779708	rs4934695	NA	10	35466185	35280605	-185580	0.974294	0.227374	0.991332	C	T	0.358847
rs34779708	rs4934527	NA	10	35466185	35281118	-185067	0.970044	0.227016	0.987034	T	A	0.359841
rs34779708	rs11597483	NA	10	35466185	35285117	-181068	0.974294	0.227374	0.991332	A	G	0.358847
rs34779708	rs35317849	rs57352882	10	35466185	35285721	-180464	0.974294	0.227374	0.991332	C	A	0.358847
rs34779708	rs4934697	rs61325017,rs17582374	10	35466185	35287192	-178993	0.974294	0.227374	0.991332	C	T	0.358847
rs34779708	rs35848945	rs61455633	10	35466185	35287561	-178624	0.974294	0.227374	0.991332	G	T	0.358847
rs34779708	rs17582416	rs58704624,rs56838633	10	35466185	35287650	-178535	0.970044	0.227016	0.987034	T	G	0.359841
rs34779708	rs11597392	NA	10	35466185	35288575	-177610	0.978558	0.22801	0.991356	T	C	0.359841
rs34779708	rs35521908	NA	10	35466185	35289570	-176615	0.978558	0.22801	0.991356	T	A	0.359841
rs34779708	rs4934698	rs6481932	10	35466185	35290236	-175949	0.974307	0.227651	0.98707	A	G	0.360835
rs34779708	rs11010067	rs60797243,rs60056068	10	35466185	35295431	-170754	0.978583	0.228286	0.991367	C	G	0.361829
rs34779708	rs113128150	NA	10	35466185	35295727	-170458	0.978558	0.22801	0.991356	A	G	0.359841
rs34779708	rs35388511	rs57534068	10	35466185	35296616	-169569	0.982834	0.228645	0.99138	A	G	0.360835
rs34779708	rs34815241	rs60036460	10	35466185	35296676	-169509	0.982834	0.228645	0.99138	T	C	0.360835
rs34779708	rs2384275	rs59274316	10	35466185	35297142	-169043	0.978583	0.228286	0.991367	A	G	0.361829
rs34779708	rs2001893	rs56794185,rs386552141,rs17582612	10	35466185	35300623	-165562	0.978583	0.228286	0.991367	G	A	0.361829
rs34779708	rs4934529	NA	10	35466185	35302376	-163809	0.978558	0.22801	0.991356	T	A	0.359841
rs34779708	rs12830	rs3191481,rs17582619,rs17357284,rs17343174,rs117061332,rs11545107,rs1131505	10	35466185	35302705	-163480	0.978558	0.22801	0.991356	C	T	0.359841
rs34779708	rs7920095	rs61048067,rs17497791	10	35466185	35303334	-162851	0.978558	0.22801	0.991356	G	A	0.359841
rs34779708	rs12268745	NA	10	35466185	35305989	-160196	0.974307	0.227651	0.98707	C	G	0.360835
rs34779708	rs72789609	NA	10	35466185	35306206	-159979	0.978558	0.22801	0.991356	C	T	0.359841
rs34779708	rs4934699	NA	10	35466185	35306576	-159609	0.978558	0.22801	0.991356	A	G	0.359841
rs34779708	rs7923172	rs60996539,rs17582717	10	35466185	35309367	-156818	0.974307	0.227651	0.98707	G	A	0.360835
rs34779708	rs7908573	rs58413606	10	35466185	35309513	-156672	0.978558	0.22801	0.991356	T	C	0.359841
rs34779708	rs7923217	rs60996646	10	35466185	35309589	-156596	0.978583	0.228286	0.991367	A	G	0.361829
rs34779708	rs4934700	NA	10	35466185	35310842	-155343	0.978558	0.22801	0.991356	A	G	0.359841
rs34779708	rs35032841	rs60425784	10	35466185	35312687	-153498	0.982834	0.228645	0.99138	G	A	0.360835
rs34779708	rs35912711	rs61279039	10	35466185	35312996	-153189	0.982834	0.228645	0.99138	T	C	0.360835
rs34779708	rs12263773	NA	10	35466185	35316138	-150047	0.978583	0.228286	0.991367	A	T	0.361829
rs34779708	rs3740083	rs60015057,rs17582989	10	35466185	35320383	-145802	0.974307	0.227651	0.98707	C	T	0.360835
rs34779708	rs17583009	NA	10	35466185	35320915	-145270	0.978558	0.22801	0.991356	T	C	0.359841
rs34779708	rs12261654	rs12783138	10	35466185	35322024	-144161	0.974307	0.227651	0.98707	G	A	0.360835
rs34779708	rs4934702	rs61219260,rs17583065,rs12766858	10	35466185	35323074	-143111	0.982834	0.228645	0.99138	T	C	0.360835
rs34779708	rs2244100	rs60098482,rs3780887,rs17601623,rs12766976	10	35466185	35323636	-142549	0.974356	-0.227928	-0.991353	A	G	0.362823
rs34779708	rs7079205	rs57626568	10	35466185	35324619	-141566	0.94057	0.222568	0.986779	C	T	0.352883
rs34779708	rs11595898	rs56951451	10	35466185	35326263	-139922	0.978558	0.22801	0.991356	T	C	0.359841
rs34779708	rs2384283	rs4934703,rs4434943	10	35466185	35326789	-139396	0.974307	0.227651	0.98707	G	A	0.360835
rs34779708	rs11010077	rs60170760,rs56988176	10	35466185	35328088	-138097	0.978583	0.228286	0.991367	A	G	0.361829
rs34779708	rs9794325	NA	10	35466185	35328847	-137338	0.978558	0.22801	0.991356	G	A	0.359841
rs34779708	rs2490663	rs17601637	10	35466185	35329735	-136450	0.970151	-0.227569	-0.99134	G	A	0.363817
rs34779708	rs66887762	rs66887763	10	35466185	35330577	-135608	0.978558	0.22801	0.991356	C	T	0.359841
rs34779708	rs59418206	NA	10	35466185	35331624	-134561	0.974307	0.227651	0.98707	G	A	0.360835
rs34779708	rs4934704	rs61546928,rs17583156	10	35466185	35332164	-134021	0.974307	0.227651	0.98707	C	T	0.360835
rs34779708	rs10508815	rs60600252	10	35466185	35332621	-133564	0.978583	0.228286	0.991367	A	C	0.361829
rs34779708	rs4934705	rs60679754	10	35466185	35334534	-131651	0.978558	0.22801	0.991356	T	C	0.359841
rs34779708	rs4934706	rs60667905	10	35466185	35334595	-131590	0.974307	0.227651	0.98707	C	T	0.360835
rs34779708	rs4934707	NA	10	35466185	35334613	-131572	0.978558	0.22801	0.991356	C	G	0.359841
rs34779708	rs35886556	NA	10	35466185	35334985	-131200	0.978558	0.22801	0.991356	C	T	0.359841
rs34779708	rs10437420	NA	10	35466185	35335044	-131141	0.978583	0.228286	0.991367	C	A	0.361829
rs34779708	rs7900480	rs60306264	10	35466185	35338699	-127486	0.961558	0.225745	0.986962	G	A	0.357853
rs34779708	rs4934709	rs61713277,rs17498434	10	35466185	35339324	-126861	0.982834	0.228645	0.99138	C	A	0.360835
rs34779708	rs12245096	NA	10	35466185	35340009	-126176	0.978583	0.228286	0.991367	T	C	0.361829
rs34779708	rs2384287	NA	10	35466185	35340559	-125626	0.982834	0.228645	0.99138	A	G	0.360835
rs34779708	rs6481935	NA	10	35466185	35342959	-123226	0.978583	0.228286	0.991367	C	T	0.361829
rs34779708	rs2384289	rs57210418	10	35466185	35343525	-122660	0.978583	0.228286	0.991367	G	A	0.361829
rs34779708	rs1926556	rs59940636	10	35466185	35344907	-121278	0.978558	0.22801	0.991356	T	C	0.359841
rs34779708	rs1926554	rs59385830,rs17415263	10	35466185	35344969	-121216	0.978558	0.22801	0.991356	C	T	0.359841
rs34779708	rs34087268	NA	10	35466185	35346724	-119461	0.978558	0.22801	0.991356	T	G	0.359841
rs34779708	rs12242882	NA	10	35466185	35347860	-118325	0.978583	0.228286	0.991367	G	C	0.361829
rs34779708	rs2148482	NA	10	35466185	35348910	-117275	0.974307	0.227651	0.98707	A	G	0.360835
rs34779708	rs7099036	rs57229042,rs17415347	10	35466185	35349574	-116611	0.974307	0.227651	0.98707	C	T	0.360835
rs34779708	rs4934710	rs17500116	10	35466185	35350416	-115769	0.978558	0.22801	0.991356	T	C	0.359841
rs34779708	rs11010082	rs57011261	10	35466185	35351155	-115030	0.978583	0.228286	0.991367	A	G	0.361829
rs34779708	rs58159560	NA	10	35466185	35351249	-114936	0.978558	0.22801	0.991356	C	T	0.359841
rs34779708	rs11010083	rs57780475	10	35466185	35351531	-114654	0.970044	0.227016	0.987034	C	G	0.359841
rs34779708	rs35784065	rs56707954	10	35466185	35353574	-112611	0.978558	0.22801	0.991356	C	T	0.359841
rs34779708	rs12769981	NA	10	35466185	35356774	-109411	0.982834	0.228645	0.99138	A	G	0.360835
rs34779708	rs12240347	NA	10	35466185	35359475	-106710	0.978583	0.228286	0.991367	A	G	0.361829
rs34779708	rs4934533	rs60629123	10	35466185	35359619	-106566	0.978583	0.228286	0.991367	A	G	0.361829
rs34779708	rs4934711	rs17500158	10	35466185	35360310	-105875	0.974307	0.227651	0.98707	G	A	0.360835
rs34779708	rs34375045	rs59844072	10	35466185	35362356	-103829	0.978558	0.22801	0.991356	A	C	0.359841
rs34779708	rs57786297	NA	10	35466185	35362625	-103560	0.978583	0.228286	0.991367	T	C	0.361829
rs34779708	rs61104795	NA	10	35466185	35362681	-103504	0.974307	0.227651	0.98707	T	C	0.360835
rs34779708	rs12248333	rs58785872	10	35466185	35362977	-103208	0.978583	0.228286	0.991367	A	G	0.361829
rs34779708	rs4934715	rs7393842	10	35466185	35364992	-101193	0.974307	0.227651	0.98707	G	T	0.360835
rs34779708	rs34304999	rs60210849	10	35466185	35365705	-100480	0.974307	0.227651	0.98707	C	T	0.360835
rs34779708	rs74575402	NA	10	35466185	35366258	-99927	0.970044	0.226739	0.991308	C	A	0.357853
rs34779708	rs12773169	NA	10	35466185	35366462	-99723	0.97008	0.227292	0.98705	G	C	0.361829
rs34779708	rs7099593	rs17500189	10	35466185	35366878	-99307	0.974307	0.227651	0.98707	A	C	0.360835
rs34779708	rs7084196	rs58748268,rs17500210	10	35466185	35367161	-99024	0.974307	0.227651	0.98707	T	C	0.360835
rs34779708	rs2505631	rs17579479	10	35466185	35368385	-97800	0.970151	-0.227569	-0.99134	T	A	0.363817
rs34779708	rs13376871	rs58880543	10	35466185	35369056	-97129	0.97008	0.227292	0.98705	A	G	0.361829
rs34779708	rs4934716	rs56744016,rs17500223	10	35466185	35369299	-96886	0.974307	0.227651	0.98707	A	G	0.360835
rs34779708	rs13376801	NA	10	35466185	35370443	-95742	0.974307	0.227651	0.98707	T	C	0.360835
rs34779708	rs13377158	rs58814293	10	35466185	35370465	-95720	0.974307	0.227651	0.98707	G	T	0.360835
rs34779708	rs67976880	rs67976881	10	35466185	35372261	-93924	0.978558	0.22801	0.991356	G	C	0.359841
rs34779708	rs72789687	NA	10	35466185	35372489	-93696	0.978558	0.22801	0.991356	G	A	0.359841
rs34779708	rs4934718	rs7394335	10	35466185	35374350	-91835	0.974307	0.227651	0.98707	A	T	0.360835
rs34779708	rs7079498	NA	10	35466185	35375344	-90841	0.974307	0.227651	0.98707	C	T	0.360835
rs34779708	rs35997236	rs59844099	10	35466185	35376690	-89495	0.978558	0.22801	0.991356	C	T	0.359841
rs34779708	rs4934719	rs60637141	10	35466185	35376769	-89416	0.978558	0.22801	0.991356	T	C	0.359841
rs34779708	rs4934720	rs60981947	10	35466185	35376800	-89385	0.978558	0.22801	0.991356	T	C	0.359841
rs34779708	rs4934721	rs61621302	10	35466185	35377715	-88470	0.978558	0.22801	0.991356	A	G	0.359841
rs34779708	rs34481177	NA	10	35466185	35380913	-85272	0.978558	0.22801	0.991356	C	T	0.359841
rs34779708	rs11593858	rs61699433	10	35466185	35381373	-84812	0.978558	0.22801	0.991356	G	A	0.359841
rs34779708	rs4934723	rs60476114,rs17583555	10	35466185	35381763	-84422	0.978558	0.22801	0.991356	A	G	0.359841
rs34779708	rs72789690	NA	10	35466185	35382817	-83368	0.978558	0.22801	0.991356	T	C	0.359841
rs34779708	rs68039650	rs68039651	10	35466185	35385499	-80686	0.978558	0.22801	0.991356	C	A	0.359841
rs34779708	rs35136660	NA	10	35466185	35385973	-80212	0.978558	0.22801	0.991356	C	A	0.359841
rs34779708	rs7897457	NA	10	35466185	35386040	-80145	0.974307	0.227651	0.98707	A	G	0.360835
rs34779708	rs7897827	NA	10	35466185	35386237	-79948	0.974307	0.227651	0.98707	C	T	0.360835
rs34779708	rs12764820	NA	10	35466185	35386321	-79864	0.978558	0.22801	0.991356	G	A	0.359841
rs34779708	rs67261877	rs67261878	10	35466185	35386340	-79845	0.978558	0.22801	0.991356	T	A	0.359841
rs34779708	rs11596502	rs60144430,rs57871279,rs17583597	10	35466185	35387187	-78998	0.978558	0.22801	0.991356	T	G	0.359841
rs34779708	rs12768019	rs58875815,rs17498756	10	35466185	35389843	-76342	0.978558	0.22801	0.991356	T	C	0.359841
rs34779708	rs12767414	NA	10	35466185	35390193	-75992	0.978583	0.228286	0.991367	C	T	0.361829
rs34779708	rs12776390	NA	10	35466185	35391535	-74650	0.97008	0.227292	0.98705	T	G	0.361829
rs34779708	rs11010088	NA	10	35466185	35392122	-74063	0.974307	0.227651	0.98707	C	G	0.360835
rs34779708	rs4934724	rs60944927	10	35466185	35393669	-72516	0.978558	0.22801	0.991356	C	T	0.359841
rs34779708	rs36123879	rs58348216	10	35466185	35395912	-70273	0.987124	0.22928	0.995683	T	G	0.361829
rs34779708	rs11010095	rs60952937	10	35466185	35395948	-70237	0.987176	0.229557	1	A	G	0.363817
rs34779708	rs11597184	NA	10	35466185	35397396	-68789	0.978645	0.228563	0.99567	G	A	0.363817
rs34779708	rs4934725	rs17583793	10	35466185	35398236	-67949	0.987124	0.22928	0.995683	T	C	0.361829
rs34779708	rs12769189	NA	10	35466185	35399668	-66517	0.987124	0.22928	0.995683	A	G	0.361829
rs34779708	rs12774834	NA	10	35466185	35400070	-66115	0.987124	0.22928	0.995683	A	T	0.361829
rs34779708	rs12775759	rs61034543	10	35466185	35400183	-66002	0.987124	0.22928	0.995683	G	T	0.361829
rs34779708	rs10466072	NA	10	35466185	35402756	-63429	0.987176	0.229557	1	C	T	0.363817
rs34779708	rs10047349	NA	10	35466185	35404055	-62130	0.978645	0.228563	0.99567	A	G	0.363817
rs34779708	rs34296409	NA	10	35466185	35404613	-61572	0.987124	0.22928	0.995683	C	G	0.361829
rs34779708	rs11599606	NA	10	35466185	35406626	-59559	0.987124	0.22928	0.995683	G	A	0.361829
rs34779708	rs10827487	NA	10	35466185	35406878	-59307	0.982873	0.228922	0.995677	T	A	0.362823
rs34779708	rs998658	NA	10	35466185	35408654	-57531	0.987176	0.229557	1	A	G	0.363817
rs34779708	rs35777088	rs60134564	10	35466185	35409048	-57137	0.987124	0.22928	0.995683	T	C	0.361829
rs34779708	rs11592567	NA	10	35466185	35409369	-56816	0.987124	0.22928	0.995683	C	T	0.361829
rs34779708	rs2126984	rs60559363,rs58697110,rs3900671,rs16915792,rs111187890	10	35466185	35410291	-55894	0.987176	0.229557	1	A	G	0.363817
rs34779708	rs34954932	NA	10	35466185	35410807	-55378	0.982873	0.228922	0.995677	G	T	0.362823
rs34779708	rs11010101	NA	10	35466185	35411045	-55140	0.978645	0.228563	0.99567	T	A	0.363817
rs34779708	rs11010102	NA	10	35466185	35411066	-55119	0.978645	0.228563	0.99567	T	A	0.363817
rs34779708	rs34605125	NA	10	35466185	35411246	-54939	0.987124	0.22928	0.995683	A	G	0.361829
rs34779708	rs16935880	NA	10	35466185	35415468	-50717	0.982834	0.228645	0.99138	C	G	0.360835
rs34779708	rs4934730	rs59124656	10	35466185	35415555	-50630	0.987124	0.22928	0.995683	A	G	0.361829
rs34779708	rs12765038	NA	10	35466185	35416513	-49672	0.991399	0.229639	0.99569	G	C	0.360835
rs34779708	rs2045918	rs57793820	10	35466185	35418517	-47668	0.995697	0.229998	1	T	G	0.359841
rs34779708	rs2045917	NA	10	35466185	35418526	-47659	0.991399	0.229639	0.99569	G	A	0.360835
rs34779708	rs2045915	NA	10	35466185	35418616	-47569	0.995702	0.230274	1	G	C	0.361829
rs34779708	rs11010103	rs60140234	10	35466185	35421004	-45181	0.886964	0.215139	0.973025	G	C	0.345924
rs34779708	rs4294520	rs60956272	10	35466185	35422506	-43679	0.995697	0.229998	1	C	T	0.359841
rs34779708	rs7913615	rs58177731,rs17499150	10	35466185	35422957	-43228	0.995697	0.229998	1	T	G	0.359841
rs34779708	rs34876468	rs56822095	10	35466185	35424450	-41735	0.995697	0.229998	1	G	A	0.359841
rs34779708	rs34776628	NA	10	35466185	35426324	-39861	0.991399	0.229639	0.99569	G	A	0.360835
rs34779708	rs17499247	rs59119999	10	35466185	35426755	-39430	0.991399	0.229639	0.99569	A	G	0.360835
rs34779708	rs10827491	rs58387378	10	35466185	35427395	-38790	0.991399	0.229639	0.99569	G	A	0.360835
rs34779708	rs35814343	rs61642694	10	35466185	35427714	-38471	0.995697	0.229998	1	G	T	0.359841
rs34779708	rs72791815	NA	10	35466185	35428200	-37985	0.991399	0.229639	0.99569	G	A	0.360835
rs34779708	rs111401607	NA	10	35466185	35428264	-37921	0.995697	0.229998	1	C	T	0.359841
rs34779708	rs10827492	rs58507247,rs56618290,rs17584127	10	35466185	35429825	-36360	0.991399	0.229639	0.99569	C	T	0.360835
rs34779708	rs1213392	rs17579500	10	35466185	35430285	-35900	0.982948	-0.229198	-1	G	A	0.364811
rs34779708	rs4934731	rs60817726	10	35466185	35431636	-34549	0.995702	0.230274	1	T	C	0.361829
rs34779708	rs4934732	rs59265794	10	35466185	35431684	-34501	0.991399	0.229639	0.99569	T	C	0.360835
rs34779708	rs4934535	rs17499388	10	35466185	35432721	-33464	0.995697	0.229998	1	G	T	0.359841
rs34779708	rs4934734	rs17499451	10	35466185	35434373	-31812	0.995697	0.229998	1	T	C	0.359841
rs34779708	rs57081218	NA	10	35466185	35434608	-31577	0.995702	0.230274	1	A	G	0.361829
rs34779708	rs12769575	rs17499479	10	35466185	35435927	-30258	0.995697	0.229998	1	A	T	0.359841
rs34779708	rs12761675	rs60460531,rs17584372	10	35466185	35438337	-27848	0.995697	0.229998	1	T	C	0.359841
rs34779708	rs6481941	NA	10	35466185	35440141	-26044	0.995702	0.230274	1	G	A	0.361829
rs34779708	rs12773647	NA	10	35466185	35440327	-25858	0.995697	0.229998	1	A	G	0.359841
rs34779708	rs7079389	NA	10	35466185	35440332	-25853	0.991399	0.229639	0.99569	A	G	0.360835
rs34779708	rs878264	NA	10	35466185	35440581	-25604	0.991399	0.229639	0.99569	T	C	0.360835
rs34779708	rs4934536	rs17499598	10	35466185	35441169	-25016	0.995697	0.229998	1	A	G	0.359841
rs34779708	rs4934537	NA	10	35466185	35441512	-24673	0.995697	0.229998	1	C	T	0.359841
rs34779708	rs11594196	NA	10	35466185	35444891	-21294	0.995697	0.229998	1	A	G	0.359841
rs34779708	rs11598666	NA	10	35466185	35445219	-20966	0.995697	0.229998	1	C	G	0.359841
rs34779708	rs1545757	rs17499675	10	35466185	35445588	-20597	0.991399	0.229639	0.99569	A	T	0.360835
rs34779708	rs12784482	NA	10	35466185	35446865	-19320	0.995697	0.229998	1	A	G	0.359841
rs34779708	rs34630580	rs59853784	10	35466185	35449228	-16957	0.995697	0.229998	1	A	G	0.359841
rs34779708	rs113170867	NA	10	35466185	35450147	-16038	0.995697	0.229998	1	C	T	0.359841
rs34779708	rs12782948	rs58304076	10	35466185	35450607	-15578	0.991399	0.229639	0.99569	G	A	0.360835
rs34779708	rs35126129	NA	10	35466185	35452141	-14044	0.995697	0.229998	1	G	A	0.359841
rs34779708	rs12771399	rs56854730	10	35466185	35452377	-13808	0.995697	0.229998	1	C	T	0.359841
rs34779708	rs2045913	rs60496066	10	35466185	35452508	-13677	0.991399	0.229639	0.99569	A	G	0.360835
rs34779708	rs10827493	NA	10	35466185	35454976	-11209	0.991399	0.229639	0.99569	C	T	0.360835
rs34779708	rs35847586	NA	10	35466185	35455336	-10849	0.995697	0.229998	1	A	G	0.359841
rs34779708	rs17499811	rs59269948	10	35466185	35456215	-9970	0.995697	0.229998	1	G	A	0.359841
rs34779708	rs2505640	rs7086069,rs17601686,rs113031803	10	35466185	35459497	-6688	0.991427	-0.229916	-1	G	A	0.362823
rs34779708	rs10508816	rs60486095	10	35466185	35459976	-6209	0.995702	0.230274	1	G	A	0.361829
rs34779708	rs35146199	NA	10	35466185	35460939	-5246	0.991407	0.229362	1	T	C	0.358847
rs34779708	rs9665538	NA	10	35466185	35461038	-5147	0.991399	0.229639	0.99569	T	C	0.360835
rs34779708	rs12264697	rs58404491	10	35466185	35464168	-2017	0.848038	0.207955	0.985863	G	A	0.33002
rs34779708	rs12264698	rs60893506	10	35466185	35464172	-2013	0.848038	0.207955	0.985863	G	A	0.33002
rs34779708	rs17591135	NA	10	35466185	35465190	-995	0.98713	0.228727	1	T	A	0.357853
rs34779708	rs17591163	NA	10	35466185	35465279	-906	0.98713	0.228727	1	G	C	0.357853
rs34779708	rs55724039	NA	10	35466185	35465397	-788	0.98713	0.228727	1	A	G	0.357853
rs34779708	rs12769484	rs17499972	10	35466185	35465746	-439	0.98713	0.228727	1	G	A	0.357853
rs34779708	rs34779708	rs61687860	10	35466185	35466185	0	1	1	1	T	G	0.360835
rs34779708	rs12260130	rs17591275	10	35466185	35467671	1486	0.991399	0.229639	0.99569	C	T	0.360835
rs34779708	rs12762493	NA	10	35466185	35471873	5688	0.995702	0.230274	1	G	A	0.361829
rs34779708	rs4934538	NA	10	35466185	35472150	5965	0.995697	0.229998	1	T	C	0.359841
rs34779708	rs4934539	NA	10	35466185	35472199	6014	0.987124	0.22928	0.995683	A	G	0.361829
rs34779708	rs1478463	NA	10	35466185	35473035	6850	0.991399	0.229639	0.99569	G	A	0.360835
rs34779708	rs12777517	NA	10	35466185	35473927	7742	0.995697	0.229998	1	T	G	0.359841
rs34779708	rs112745252	NA	10	35466185	35474278	8093	0.991399	0.229639	0.99569	A	C	0.360835
rs34779708	rs2505639	rs59524970,rs57684995,rs56482387,rs386568404,rs17601693	10	35466185	35474421	8236	0.991427	-0.229916	-1	G	A	0.362823
rs34779708	rs4934540	rs57037879	10	35466185	35474699	8514	0.991399	0.229639	0.99569	T	C	0.360835
rs34779708	rs185339920	NA	10	35466185	35475774	9589	0.961745	0.224915	1	G	C	0.351889
rs34779708	rs12098283	rs57810848	10	35466185	35478115	11930	0.982832	0.228368	0.995666	G	T	0.358847
rs34779708	rs3780886	NA	10	35466185	35478529	12344	0.987124	0.22928	0.995683	C	T	0.361829
rs34779708	rs12775548	rs58489347	10	35466185	35479504	13319	0.991399	0.229639	0.99569	G	T	0.360835
rs34779708	rs35079558	NA	10	35466185	35479886	13701	0.991399	0.229639	0.99569	A	G	0.360835
rs34779708	rs7077242	rs61694625	10	35466185	35481965	15780	0.991399	0.229639	0.99569	G	T	0.360835
rs34779708	rs1057108	rs3197718	10	35466185	35484949	18764	0.987109	0.229004	0.995678	T	G	0.359841
rs34779708	rs7070427	NA	10	35466185	35485689	19504	0.987109	0.229004	0.995678	A	T	0.359841
rs34779708	rs12775799	rs58021622,rs17591578	10	35466185	35488264	22079	0.982832	0.228368	0.995666	C	T	0.358847
rs34779708	rs2384352	rs17500415	10	35466185	35492832	26647	0.912106	0.217567	0.995452	A	G	0.341948
rs34779708	rs11010121	NA	10	35466185	35493256	27071	0.987109	0.229004	0.995678	A	G	0.359841
rs34779708	rs11010122	NA	10	35466185	35493518	27333	0.987109	0.229004	0.995678	A	C	0.359841
rs34779708	rs73262807	NA	10	35466185	35496386	30201	0.987109	0.229004	0.995678	C	T	0.359841
rs34779708	rs75265869	NA	10	35466185	35496468	30283	0.987109	0.229004	0.995678	T	C	0.359841
rs34779708	rs1148246	rs59269533	10	35466185	35496626	30441	0.991399	-0.229639	-0.99569	T	C	0.360835
rs34779708	rs4934735	rs60566610,rs59503982,rs17500485	10	35466185	35496730	30545	0.978583	0.228286	0.991367	A	G	0.361829
rs34779708	rs4934736	rs57689446,rs17500506	10	35466185	35496868	30683	0.991399	0.229639	0.99569	G	A	0.360835
rs34779708	rs17591781	rs56734499	10	35466185	35498538	32353	0.987109	0.229004	0.995678	G	A	0.359841
rs34779708	rs17500582	rs60943108	10	35466185	35498788	32603	0.987109	0.229004	0.995678	T	A	0.359841
rs34779708	rs17591857	rs59850972,rs59001869,rs56529242	10	35466185	35499043	32858	0.987109	0.229004	0.995678	G	A	0.359841
rs34779708	rs11010125	NA	10	35466185	35502953	36768	0.987109	0.229004	0.995678	A	G	0.359841
rs34779708	rs11592798	NA	10	35466185	35506004	39819	0.987109	0.229004	0.995678	T	C	0.359841
rs34779708	rs11010129	NA	10	35466185	35510822	44637	0.987109	0.229004	0.995678	T	C	0.359841
rs34779708	rs1148245	rs58267335	10	35466185	35511894	45709	0.991399	0.229639	0.99569	C	T	0.360835
rs34779708	rs4934737	NA	10	35466185	35512799	46614	0.987109	0.229004	0.995678	T	C	0.359841
rs34779708	rs11010130	NA	10	35466185	35513307	47122	0.978558	0.22801	0.991356	T	C	0.359841
rs34779708	rs11010131	NA	10	35466185	35513316	47131	0.978558	0.22801	0.991356	A	C	0.359841
rs34779708	rs12769420	NA	10	35466185	35516899	50714	0.974356	0.227928	0.991353	T	G	0.362823
rs34779708	rs12769427	NA	10	35466185	35516913	50728	0.974356	0.227928	0.991353	T	A	0.362823
rs34779708	rs12767915	NA	10	35466185	35516921	50736	0.974356	0.227928	0.991353	A	C	0.362823
rs34779708	rs139567750	NA	10	35466185	35516946	50761	0.974356	0.227928	0.991353	A	G	0.362823
rs34779708	rs12257770	rs61615510,rs56422846	10	35466185	35517234	51049	0.974356	0.227928	0.991353	T	C	0.362823
rs34779708	rs11010132	rs61405983	10	35466185	35517265	51080	0.974356	0.227928	0.991353	C	G	0.362823
rs34779708	rs11010133	NA	10	35466185	35517976	51791	0.978583	0.228286	0.991367	A	G	0.361829
rs34779708	rs11010134	NA	10	35466185	35518029	51844	0.978583	0.228286	0.991367	A	G	0.361829
rs34779708	rs11010135	NA	10	35466185	35518063	51878	0.978583	0.228286	0.991367	A	G	0.361829
rs34779708	rs3867218	rs60511057	10	35466185	35527543	61358	0.903306	0.217403	0.977649	T	C	0.347913
rs34779708	rs6481946	NA	10	35466185	35529114	62929	0.907502	0.217762	0.982068	A	G	0.346918
rs34779708	rs12764283	rs17500638	10	35466185	35530460	64275	0.903432	0.217127	0.982017	G	A	0.345924
rs11879191	rs12720270	NA	19	10512911	10475760	-37151	0.902912	0.132812	0.950217	G	A	0.167992
rs11879191	rs12610298	rs12720227	19	10512911	10485242	-27669	0.916137	0.133146	0.964015	C	T	0.166004
rs11879191	rs62130729	NA	19	10512911	10486936	-25975	0.916137	0.133146	0.964015	G	A	0.166004
rs11879191	rs11669299	rs59192556	19	10512911	10496621	-16290	0.97221	0.139103	1	C	T	0.171968
rs11879191	rs11085730	rs60162094	19	10512911	10497976	-14935	0.97221	0.139103	1	G	A	0.171968
rs11879191	rs28382805	NA	19	10512911	10500232	-12679	0.86579	0.135604	0.992723	G	T	0.186879
rs11879191	rs11879191	rs57276316	19	10512911	10512911	0	1	1	1	G	A	0.167992
rs11879191	rs73923215	rs74179919	19	10512911	10514842	1931	0.985943	0.139437	1	A	C	0.16998
rs11879191	rs35164067	rs74257903,rs62130732,rs58225532	19	10512911	10525181	12270	1	0.139771	1	G	A	0.167992
rs11879191	rs34953890	rs74257905,rs62130734,rs56912040	19	10512911	10526854	13943	1	0.139771	1	C	A	0.167992
rs11879191	rs12983921	rs59780052	19	10512911	10547226	34315	0.833406	0.121902	0.976121	C	T	0.150099
rs11879191	rs11670704	NA	19	10512911	10548881	35970	0.833406	0.121902	0.976121	C	T	0.150099
rs11879191	rs11672021	rs60065515	19	10512911	10567854	54943	0.800058	0.120407	0.945368	G	A	0.153082
rs11879191	rs10416143	rs61462827	19	10512911	10567862	54951	0.800058	0.120407	0.945368	G	A	0.153082
rs11879191	rs60167376	NA	19	10512911	10570580	57669	0.800058	0.120407	0.945368	G	C	0.153082
rs16940202	rs16940186	rs57119970	16	86014241	86009740	-4501	0.848016	0.136938	0.964976	T	C	0.17495
rs16940202	rs16940202	NA	16	86014241	86014241	0	1	1	1	T	C	0.188867
rs8005161	rs3850378	NA	14	88472595	88417517	-55078	0.835323	0.0839595	0.944111	T	C	0.105368
rs8005161	rs4462528	rs7493853	14	88472595	88426297	-46298	0.889963	0.0884356	1	T	C	0.110338
rs8005161	rs60617687	NA	14	88472595	88438759	-33836	0.899057	0.0885344	1	T	G	0.109344
rs8005161	rs55808324	NA	14	88472595	88444752	-27843	0.899057	0.0885344	1	G	A	0.109344
rs8005161	rs10129418	NA	14	88472595	88445572	-27023	0.899057	0.0885344	1	T	C	0.109344
rs8005161	rs17123957	NA	14	88472595	88449322	-23273	0.846718	0.0777858	0.987382	A	G	0.0874751
rs8005161	rs28587714	NA	14	88472595	88450401	-22194	0.899057	0.0885344	1	G	A	0.109344
rs8005161	rs73312821	NA	14	88472595	88452338	-20257	0.989006	0.0894237	1	G	C	0.100398
rs8005161	rs8014798	rs60528969	14	88472595	88456559	-16036	0.977916	0.0885285	0.988896	C	A	0.0994036
rs8005161	rs10138763	NA	14	88472595	88457402	-15193	0.989006	0.0894237	1	A	C	0.100398
rs8005161	rs7140285	NA	14	88472595	88462988	-9607	0.857693	0.0778846	1	C	T	0.0864811
rs8005161	rs10220572	NA	14	88472595	88464887	-7708	1	0.0895225	1	C	G	0.0994036
rs8005161	rs8006352	NA	14	88472595	88467141	-5454	0.989006	0.0894237	1	G	T	0.100398
rs8005161	rs8007233	NA	14	88472595	88467572	-5023	1	0.0895225	1	G	A	0.0994036
rs8005161	rs73312867	NA	14	88472595	88470381	-2214	1	0.0895225	1	A	C	0.0994036
rs8005161	rs28667727	rs59964716	14	88472595	88471141	-1454	1	0.0895225	1	T	C	0.0994036
rs8005161	rs8005161	NA	14	88472595	88472595	0	1	1	1	C	T	0.0994036
rs8005161	rs11159833	rs60829775	14	88472595	88476004	3409	1	0.0895225	1	C	T	0.0994036
rs8005161	rs3742704	rs60710327,rs52803397	14	88472595	88477882	5287	1	0.0895225	1	A	C	0.0994036
rs8005161	rs12434101	NA	14	88472595	88478827	6232	1	0.0895225	1	T	C	0.0994036
rs8005161	rs11624293	NA	14	88472595	88488821	16226	1	0.0895225	1	T	C	0.0994036
rs17780256	rs60947290	NA	17	70642923	70636944	-5979	0.836162	0.132851	0.992573	C	A	0.188867
rs17780256	rs61463201	NA	17	70642923	70636951	-5972	0.837822	0.133517	1	C	T	0.190855
rs17780256	rs58953467	NA	17	70642923	70636980	-5943	0.836162	0.132851	0.992573	T	A	0.188867
rs17780256	rs72849448	NA	17	70642923	70638323	-4600	0.985623	0.136788	0.992785	C	A	0.16501
rs17780256	rs72849449	NA	17	70642923	70638505	-4418	0.985623	0.136788	0.992785	C	T	0.16501
rs17780256	rs72849451	NA	17	70642923	70638565	-4358	0.985623	0.136788	0.992785	C	T	0.16501
rs17780256	rs7210086	rs61420581	17	70642923	70641698	-1225	0.985743	0.137454	1	A	C	0.166998
rs17780256	rs7214193	rs58244890,rs17247269	17	70642923	70641865	-1058	0.837822	0.133517	1	A	G	0.190855
rs17780256	rs17780256	rs56474003	17	70642923	70642923	0	1	1	1	A	C	0.16501
rs2488397	rs368379855	NA	1	197701279	197374467	-326812	0.800201	0.138954	0.908965	C	G	0.194831
rs2488397	rs2759663	rs58043705	1	197701279	197384426	-316853	0.825052	0.142175	0.934652	C	G	0.198807
rs2488397	rs67236816	rs67236817	1	197701279	197470146	-231133	0.815519	0.144691	0.966791	G	A	0.21173
rs2488397	rs2042097	rs17562951	1	197701279	197471350	-229929	0.815519	0.144691	0.966791	G	A	0.21173
rs2488397	rs17621130	NA	1	197701279	197477498	-223781	0.815519	0.144691	0.966791	G	A	0.21173
rs2488397	rs35624964	NA	1	197701279	197493644	-207635	0.810614	0.144503	0.966749	G	A	0.212724
rs2488397	rs12118913	NA	1	197701279	197512404	-188875	0.824225	0.144452	0.960349	T	C	0.207753
rs2488397	rs12748009	NA	1	197701279	197532369	-168910	0.830514	0.145258	0.966916	T	C	0.208748
rs2488397	rs12724239	NA	1	197701279	197532378	-168901	0.830514	0.145258	0.966916	C	T	0.208748
rs2488397	rs11583319	rs59575437	1	197701279	197555860	-145419	0.836819	0.146063	0.973499	A	G	0.209742
rs2488397	rs6702421	rs17564489	1	197701279	197559324	-141955	0.825468	0.145069	0.966874	C	T	0.209742
rs2488397	rs35939830	NA	1	197701279	197561510	-139769	0.830514	0.145258	0.966916	C	T	0.208748
rs2488397	rs12141028	NA	1	197701279	197562511	-138768	0.825468	0.145069	0.966874	G	A	0.209742
rs2488397	rs4316387	rs7413587,rs34153636,rs111654341	1	197701279	197595569	-105710	0.925178	-0.149699	-0.980468	C	T	0.195825
rs2488397	rs4512681	rs6428413,rs34642772	1	197701279	197596790	-104489	0.925178	-0.149699	-0.980468	T	A	0.195825
rs2488397	rs200719458	NA	1	197701279	197597940	-103339	0.912407	0.148089	0.967528	G	A	0.193837
rs2488397	rs10737693	rs57082096,rs56472965	1	197701279	197599030	-102249	0.925178	-0.149699	-0.980468	C	T	0.195825
rs2488397	rs6682968	NA	1	197701279	197608612	-92667	0.8997	0.146478	0.954651	C	T	0.191849
rs2488397	rs16841842	rs61097408	1	197701279	197611682	-89597	0.912407	0.148089	0.967528	C	A	0.193837
rs2488397	rs2488389	rs58646477	1	197701279	197631141	-70138	0.925178	0.149699	0.980468	G	A	0.195825
rs2488397	rs12117045	rs59502954	1	197701279	197638716	-62563	0.918785	0.148894	0.97399	G	A	0.194831
rs2488397	rs2224873	rs57488009,rs56487534,rs17640622	1	197701279	197645449	-55830	0.860025	0.145157	0.954257	T	A	0.198807
rs2488397	rs12131588	NA	1	197701279	197666111	-35168	0.912407	0.148089	0.967528	G	A	0.193837
rs2488397	rs11588864	rs114188880,rs113009351	1	197701279	197668565	-32714	0.912407	0.148089	0.967528	C	G	0.193837
rs2488397	rs2477077	NA	1	197701279	197671115	-30164	0.918785	0.148894	0.97399	C	T	0.194831
rs2488397	rs188827822	NA	1	197701279	197677508	-23771	0.918785	0.148894	0.97399	T	A	0.194831
rs2488397	rs2488397	rs61611479	1	197701279	197701279	0	1	1	1	G	C	0.189861
rs2488397	rs2488398	rs61313448	1	197701279	197701376	97	1	0.153814	1	G	C	0.189861
rs2488397	rs16841904	NA	1	197701279	197701992	713	0.987106	0.152203	1	C	T	0.187873
rs2488397	rs2488401	rs58077872,rs386568101	1	197701279	197702401	1122	0.955147	0.148177	1	C	T	0.182903
rs2488397	rs16841912	NA	1	197701279	197702476	1197	0.987106	0.152203	1	G	C	0.187873
rs2488397	rs17641524	NA	1	197701279	197704717	3438	0.955147	0.148177	1	C	T	0.182903
rs2488397	rs2488393	NA	1	197701279	197722240	20961	0.987106	0.152203	1	C	T	0.187873
rs2488397	rs1539414	rs59927218	1	197701279	197743506	42227	0.980678	0.152014	0.993503	G	A	0.188867
rs2488397	rs9427672	rs60456065	1	197701279	197754741	53462	0.833073	-0.146491	-0.980049	G	A	0.212724
rs2488397	rs12123169	rs57134196	1	197701279	197780966	79687	0.95508	0.148793	0.993364	T	A	0.184891
rs2488397	rs12134279	NA	1	197701279	197781198	79919	0.94872	0.147988	0.993328	C	T	0.183897
rs11548656	rs147330136	NA	16	81916912	81915521	-1391	0.924461	0.0371469	0.973938	T	C	0.0407555
rs11548656	rs11548656	rs17851658,rs17851196,rs17850792,rs17850212	16	81916912	81916912	0	1	1	1	A	G	0.0397614
rs11548656	rs147589647	NA	16	81916912	81918521	1609	0.948607	0.0371864	0.973965	C	T	0.0397614
rs13001325	rs12470864	NA	2	102939036	102926362	-12674	1	0.225953	1	G	A	0.34493
rs13001325	rs13020553	rs61170473	2	102939036	102931826	-7210	0.995607	0.225302	1	C	G	0.343936
rs13001325	rs950880	rs57896538	2	102939036	102932562	-6474	1	0.225953	1	C	A	0.34493
rs13001325	rs13001325	NA	2	102939036	102939036	0	1	1	1	C	T	0.34493
rs13001325	rs1420104	rs57882949	2	102939036	102948470	9434	1	0.225953	1	G	A	0.34493
rs13001325	rs12479210	NA	2	102939036	102949161	10125	1	0.225953	1	C	T	0.34493
rs13001325	rs13019081	rs60181991,rs57556856,rs17695688	2	102939036	102950822	11786	1	0.225953	1	A	C	0.34493
rs13001325	rs1420101	rs58627388,rs3732128,rs17695967	2	102939036	102957716	18680	0.969456	0.221704	0.995536	C	T	0.33996
rs13001325	rs13001714	rs56773532	2	102939036	102960485	21449	0.807149	0.206721	0.958518	A	G	0.374751
rs13001325	rs12712142	rs59928031,rs56488614	2	102939036	102960584	21548	0.807149	0.206721	0.958518	C	A	0.374751
rs13001325	rs6543119	rs59465807,rs17639636	2	102939036	102963072	24036	0.812101	0.20768	0.967582	A	T	0.377734
rs13001325	rs13017455	rs58899595,rs17696352	2	102939036	102964742	25706	0.812101	0.20768	0.967582	C	T	0.377734
rs13001325	rs11123923	rs56905430,rs56489400	2	102939036	102967844	28808	0.815631	0.208023	0.967633	C	A	0.37674
rs13001325	rs12999364	rs17639857	2	102939036	102974129	35093	0.812101	0.20768	0.967582	C	T	0.377734
rs13001325	rs12998521	rs56778082,rs17696471	2	102939036	102974417	35381	0.812101	0.20768	0.967582	G	T	0.377734
rs13001325	rs12987977	NA	2	102939036	102975336	36300	0.812101	0.20768	0.967582	T	G	0.377734
rs13001325	rs6710885	rs36214164,rs17639941	2	102939036	102977537	38501	0.812101	0.20768	0.967582	A	G	0.377734
rs13001325	rs2287037	rs36213839	2	102939036	102979028	39992	0.812101	0.20768	0.967582	C	T	0.377734
rs13001325	rs4851569	rs56772926	2	102939036	102983247	44211	0.812101	0.20768	0.967582	C	A	0.377734
rs13001325	rs1420098	rs59695048	2	102939036	102984279	45243	0.812101	0.20768	0.967582	T	C	0.377734
rs13001325	rs1882348	NA	2	102939036	102984671	45635	0.812101	0.20768	0.967582	T	A	0.377734
rs1456896	rs4917127	rs58203129	7	50304461	50257634	-46827	0.958939	0.208931	1	C	G	0.304175
rs1456896	rs748374	rs61590931	7	50304461	50268043	-36418	0.963449	0.209614	1	T	C	0.305169
rs1456896	rs1456893	rs56695176,rs10351024	7	50304461	50269672	-34789	0.963449	0.209614	1	A	G	0.305169
rs1456896	rs2124799	rs58930763,rs10379683	7	50304461	50270014	-34447	0.963449	0.209614	1	T	C	0.305169
rs1456896	rs2168593	rs60568686,rs4298452,rs113311084,rs112172715,rs10370156	7	50304461	50280396	-24065	0.963449	0.209614	1	A	G	0.305169
rs1456896	rs981132	rs58860951	7	50304461	50281539	-22922	0.963449	0.209614	1	G	T	0.305169
rs1456896	rs4244229	rs57507153,rs10365404	7	50304461	50282396	-22065	0.963449	0.209614	1	G	A	0.305169
rs1456896	rs6583435	rs10376172	7	50304461	50293405	-11056	0.963449	0.209614	1	A	C	0.305169
rs1456896	rs1456896	rs9656606,rs60053640,rs117925183,rs10343417	7	50304461	50304461	0	1	1	1	T	C	0.313121
rs1456896	rs9656588	NA	7	50304461	50306780	2319	0.990815	0.214454	1	C	T	0.315109
rs925255	rs10199829	rs59288581	2	28614794	28602911	-11883	0.906461	-0.236654	-0.963574	A	C	0.465209
rs925255	rs906805	rs60760852,rs56801673	2	28614794	28604879	-9915	0.80035	-0.220984	-0.940756	G	A	0.434394
rs925255	rs1509396	rs58414040	2	28614794	28612213	-2581	0.925972	-0.239341	-0.983659	C	G	0.470179
rs925255	rs11677002	NA	2	28614794	28614401	-393	1	0.248339	1	T	C	0.459245
rs925255	rs925255	rs60802663,rs386621155	2	28614794	28614794	0	1	1	1	C	T	0.459245
rs925255	rs4666068	rs60259761	2	28614794	28623982	9188	0.830717	0.226986	0.958045	A	G	0.484095
rs925255	rs4666070	rs59568575	2	28614794	28624833	10039	0.933113	0.239768	0.971798	A	G	0.456262
rs925255	rs11127150	rs61394856	2	28614794	28627629	12835	0.819968	0.223105	0.969755	C	T	0.425447
rs17119	rs1267505	rs61511660,rs386525577	6	14719496	14714195	-5301	0.820868	0.162669	0.921191	T	C	0.23161
rs17119	rs2024831	rs56793878	6	14719496	14714864	-4632	0.871437	-0.165552	-0.970853	G	A	0.223658
rs17119	rs1267501	rs59180690	6	14719496	14715257	-4239	0.918915	0.17133	0.982892	C	T	0.228628
rs17119	rs1267500	rs61717387	6	14719496	14715825	-3671	0.876801	0.165267	0.982276	T	C	0.220676
rs17119	rs1267499	rs60087406	6	14719496	14715882	-3614	0.918918	0.171852	0.977386	C	T	0.230616
rs17119	rs1267498	NA	6	14719496	14715910	-3586	0.918918	0.171852	0.977386	C	T	0.230616
rs17119	rs1267497	NA	6	14719496	14715956	-3540	0.918918	0.171852	0.977386	A	C	0.230616
rs17119	rs1267496	rs60853664,rs56507763,rs16875591	6	14719496	14716017	-3479	0.918918	0.171852	0.977386	C	G	0.230616
rs17119	rs1267495	rs58526616	6	14719496	14716037	-3459	0.918918	0.171852	0.977386	T	C	0.230616
rs17119	rs1267493	NA	6	14719496	14716354	-3142	0.913594	0.171094	0.977288	C	T	0.229622
rs17119	rs34421390	rs117404805	6	14719496	14716413	-3083	0.90841	0.171379	0.966369	G	T	0.232604
rs17119	rs1267492	NA	6	14719496	14716477	-3019	0.918918	0.171852	0.977386	C	T	0.230616
rs17119	rs1267491	rs58672785	6	14719496	14716841	-2655	0.866588	0.163229	0.987967	T	C	0.2167
rs17119	rs1267490	rs56704871	6	14719496	14717463	-2033	0.861021	0.164037	0.970592	A	G	0.22167
rs17119	rs2144684	rs75762938,rs58099255	6	14719496	14717514	-1982	0.82563	0.157166	0.987509	T	A	0.208748
rs17119	rs2144683	rs60865165	6	14719496	14717515	-1981	0.82563	0.157166	0.987509	G	C	0.208748
rs17119	rs9349956	rs56932183	6	14719496	14718260	-1236	0.876958	-0.164745	-0.988076	A	C	0.218688
rs17119	rs1314114	rs6459372,rs60599353	6	14719496	14719243	-253	0.836485	0.157639	1	T	C	0.206759
rs17119	rs17119	rs57667675,rs56761402,rs386542514	6	14719496	14719496	0	1	1	1	A	G	0.237575
rs17119	rs1267489	rs59009095	6	14719496	14719710	214	0.929579	0.172846	0.98304	C	T	0.230616
rs17119	rs1267488	rs59807216,rs58952130	6	14719496	14719994	498	0.836485	0.157639	1	A	G	0.206759
rs17119	rs1267487	rs60709901,rs386525575	6	14719496	14720375	879	0.836485	0.157639	1	A	G	0.206759
rs17119	rs9370774	rs58734685	6	14719496	14721897	2401	0.994519	-0.180375	-1	T	C	0.236581
rs17119	rs7750910	NA	6	14719496	14723543	4047	0.850618	-0.163043	-0.96471	G	C	0.22167
rs17119	rs7776010	NA	6	14719496	14723608	4112	0.835248	-0.162334	-0.947768	T	C	0.224652
rs17119	rs9349957	NA	6	14719496	14723743	4247	0.850618	-0.163043	-0.96471	C	T	0.22167
rs17119	rs9370775	NA	6	14719496	14723750	4254	0.840325	-0.16257	-0.953365	T	C	0.223658
rs17119	rs9370776	NA	6	14719496	14724694	5198	0.840325	-0.16257	-0.953365	T	C	0.223658
rs17119	rs13197778	NA	6	14719496	14724910	5414	0.840325	-0.16257	-0.953365	T	C	0.223658
rs17119	rs13209328	NA	6	14719496	14724913	5417	0.840325	-0.16257	-0.953365	C	A	0.223658
rs17119	rs9367849	rs56774230	6	14719496	14724982	5486	0.946928	-0.17825	-0.994454	C	G	0.245527
rs17119	rs9370777	NA	6	14719496	14725236	5740	0.952044	-0.178486	-0.994462	A	G	0.244533
rs1363907	rs55770741	rs62376454,rs60801810	5	96252803	96220087	-32716	0.90468	-0.230293	-0.978874	T	C	0.418489
rs1363907	rs4869313	NA	5	96252803	96223880	-28923	0.872951	-0.227243	-0.991327	G	T	0.4334
rs1363907	rs6556942	rs61625851	5	96252803	96226196	-26607	0.90468	-0.230293	-0.978874	G	A	0.418489
rs1363907	rs1559359	NA	5	96252803	96227278	-25525	0.869399	-0.226841	-0.991312	T	C	0.434394
rs1363907	rs2549783	rs58399214	5	96252803	96231372	-21431	1	-0.240894	-1	C	T	0.404573
rs1363907	rs6859168	NA	5	96252803	96234315	-18488	0.991775	-0.23971	-1	G	T	0.402584
rs1363907	rs3849749	NA	5	96252803	96234533	-18270	1	-0.240894	-1	T	A	0.404573
rs1363907	rs251339	rs57875487,rs386568553,rs3854879,rs17407850	5	96252803	96235038	-17765	0.803273	-0.219177	-1	C	T	0.45825
rs1363907	rs251340	rs57504698,rs4555848	5	96252803	96236412	-16391	1	-0.240894	-1	G	A	0.404573
rs1363907	rs251341	rs60377885	5	96252803	96236620	-16183	1	-0.240894	-1	C	T	0.404573
rs1363907	rs2548532	rs61654855	5	96252803	96238578	-14225	1	-0.240894	-1	T	C	0.404573
rs1363907	rs2548530	rs61383398	5	96252803	96239927	-12876	1	-0.240894	-1	C	T	0.404573
rs1363907	rs2549794	rs56666245	5	96252803	96244549	-8254	1	-0.240894	-1	T	C	0.404573
rs1363907	rs2910793	rs3207058	5	96252803	96247434	-5369	1	-0.240894	-1	A	G	0.404573
rs1363907	rs6873866	NA	5	96252803	96247810	-4993	1	-0.240894	-1	C	T	0.404573
rs1363907	rs1363976	rs3764933,rs17408767	5	96252803	96248795	-4008	0.983655	-0.239285	-1	C	T	0.408549
rs1363907	rs2859491	rs59798302,rs17408872	5	96252803	96249648	-3155	1	-0.240894	-1	C	T	0.404573
rs1363907	rs2351011	NA	5	96252803	96251675	-1128	1	0.240894	1	C	A	0.404573
rs1363907	rs2927609	NA	5	96252803	96252079	-724	1	0.240894	1	G	A	0.404573
rs1363907	rs2927608	NA	5	96252803	96252432	-371	0.913874	0.232046	1	G	A	0.426441
rs1363907	rs2910686	NA	5	96252803	96252589	-214	0.913874	0.232046	1	T	C	0.426441
rs1363907	rs1363907	NA	5	96252803	96252803	0	1	1	1	G	A	0.404573
rs1363907	rs1820148	rs4552637	5	96252803	96252998	195	1	0.240894	1	A	G	0.404573
rs1363907	rs1363908	NA	5	96252803	96253104	301	1	0.240894	1	T	C	0.404573
rs1363907	rs251343	rs1216573	5	96252803	96257829	5026	1	0.240894	1	C	T	0.404573
rs1363907	rs1216571	rs1216835	5	96252803	96260561	7758	1	0.240894	1	C	T	0.404573
rs1363907	rs1216567	rs1216837	5	96252803	96263839	11036	1	0.240894	1	C	T	0.404573
rs1363907	rs1216566	rs1216838	5	96252803	96264056	11253	1	0.240894	1	A	G	0.404573
rs1363907	rs716848	rs4122305,rs3886178,rs1154283	5	96252803	96265000	12197	1	0.240894	1	C	A	0.404573
rs1363907	rs2617447	NA	5	96252803	96267655	14852	0.99588	0.240302	1	A	G	0.403579
rs1363907	rs2548224	NA	5	96252803	96272420	19617	0.932089	0.233677	0.991564	T	G	0.417495
rs1363907	rs2548225	rs41313148	5	96252803	96273033	20230	0.923931	0.232494	0.983185	A	T	0.415507
rs1363907	rs2617435	NA	5	96252803	96273034	20231	0.923931	0.232494	0.983185	T	C	0.415507
rs1363907	rs1046395	rs3822580,rs3175053	5	96252803	96273180	20377	0.979488	0.238124	0.995843	G	A	0.40159
rs1363907	rs1046396	rs3822581,rs3175052	5	96252803	96273187	20384	0.923931	0.232494	0.983185	G	A	0.415507
rs1363907	rs2762	rs3822582,rs3175051	5	96252803	96273298	20495	0.927775	0.232896	0.983214	C	T	0.414513
rs1363907	rs1423566	NA	5	96252803	96273767	20964	0.923931	0.232494	0.983185	T	C	0.415507
rs1363907	rs2910788	NA	5	96252803	96274720	21917	0.927775	0.232896	0.983214	G	T	0.414513
rs1363907	rs2617439	rs9314180	5	96252803	96275154	22351	0.963225	0.236515	0.983467	G	A	0.405567
rs1363907	rs2432141	NA	5	96252803	96275166	22363	0.908735	0.230885	0.98307	C	T	0.419483
rs1363907	rs2548226	NA	5	96252803	96275186	22383	0.963225	0.236515	0.983467	C	T	0.405567
rs1363907	rs2432142	NA	5	96252803	96275201	22398	0.908735	0.230885	0.98307	G	A	0.419483
rs1363907	rs2548516	NA	5	96252803	96275413	22610	0.923931	0.232494	0.983185	C	T	0.415507
rs1363907	rs2910792	NA	5	96252803	96276386	23583	0.923931	0.232494	0.983185	A	G	0.415507
rs1363907	rs2910789	NA	5	96252803	96276395	23592	0.923931	0.232494	0.983185	G	C	0.415507
rs1363907	rs2910687	rs10067864	5	96252803	96276877	24074	0.983604	0.238526	1	C	T	0.400596
rs1363907	rs6887500	NA	5	96252803	96277721	24918	0.927775	0.232896	0.983214	G	A	0.414513
rs1363907	rs71654350	NA	5	96252803	96278948	26145	0.979488	0.238124	0.995843	T	G	0.40159
rs1363907	rs13170029	NA	5	96252803	96279053	26250	0.923931	0.232494	0.983185	C	T	0.415507
rs1363907	rs10051637	NA	5	96252803	96279490	26687	0.923931	0.232494	0.983185	A	G	0.415507
rs1363907	rs74393176	NA	5	96252803	96280248	27445	0.911797	0.230718	0.970724	G	T	0.412525
rs1363907	rs7726445	NA	5	96252803	96281043	28240	0.927775	0.232896	0.983214	A	T	0.414513
rs1363907	rs10077945	NA	5	96252803	96281402	28599	0.923931	0.232494	0.983185	C	T	0.415507
rs1363907	rs1477364	rs17409365	5	96252803	96284892	32089	0.979539	0.237934	1	C	T	0.399602
rs1363907	rs7733312	rs17409393	5	96252803	96285821	33018	0.979488	0.238124	0.995843	C	G	0.40159
rs1363907	rs7731592	NA	5	96252803	96288960	36157	0.923931	0.232494	0.983185	G	A	0.415507
[truncated: 767 more rows]

## Sheet: PEF
QRSID	RSID	RSALIAS	CHR	POS1	POS2	DIST	R2	D	DPRIME	MAJOR	MINOR	MAF
rs13116999	rs1032296	rs58690657,rs56506126,rs386512153	4	145442364	145434688	-7676	0.836576	0.223115	0.978209	C	T	0.407555
rs13116999	rs7681384	rs57973140	4	145442364	145437014	-5350	0.968085	0.242704	0.991875	C	T	0.444334
rs13116999	rs7698984	rs61358855	4	145442364	145437081	-5283	0.987937	0.244892	0.995957	A	C	0.439364
rs13116999	rs7677035	rs57096544	4	145442364	145437319	-5045	0.987937	0.244892	0.995957	G	A	0.439364
rs13116999	rs4835637	rs17774860	4	145442364	145439027	-3337	0.991949	0.245449	0.995966	G	A	0.440358
rs13116999	rs6829956	rs59564955	4	145442364	145440288	-2076	1	0.246443	1	T	C	0.440358
rs13116999	rs13116999	rs17712945	4	145442364	145442364	0	1	1	1	A	G	0.440358
rs13116999	rs13107186	rs58394472	4	145442364	145444039	1675	0.995974	0.245887	1	C	A	0.439364
rs13116999	rs4619908	rs6419325,rs36048259,rs111623010	4	145442364	145445117	2753	0.995976	0.246005	1	G	A	0.441352
rs13116999	rs7658614	rs58588339,rs112194482,rs10390854	4	145442364	145445694	3330	1	0.246443	1	A	T	0.440358
rs13116999	rs143379756	NA	4	145442364	145447166	4802	1	0.246443	1	G	A	0.440358
rs13116999	rs1512285	rs59992886	4	145442364	145450959	8595	1	0.246443	1	G	A	0.440358
rs13116999	rs4835639	rs61063087	4	145442364	145451913	9549	0.991961	0.24533	1	T	G	0.43837
rs13116999	rs6821114	rs58534003,rs57220887	4	145442364	145452389	10025	0.991961	0.24533	1	G	A	0.43837
rs13116999	rs6821716	rs58932583	4	145442364	145452703	10339	0.975945	0.243461	0.987899	C	A	0.440358
rs13116999	rs6843820	rs60556299	4	145442364	145452704	10340	0.983939	0.244336	0.995948	C	G	0.43837
rs13116999	rs6845536	rs61685481	4	145442364	145452783	10419	0.964089	0.242148	0.987835	T	C	0.44334
rs13116999	rs1489764	rs57705929	4	145442364	145454228	11864	0.967993	0.242348	0.987845	C	T	0.43837
rs13116999	rs1489761	rs56228801	4	145442364	145455491	13127	0.967993	0.242348	0.987845	A	G	0.43837
rs13116999	rs7692102	rs58500114,rs57387658,rs56619811	4	145442364	145457141	14777	0.967993	0.242348	0.987845	G	A	0.43837
rs13116999	rs7674469	NA	4	145442364	145458001	15637	0.967993	0.242348	0.987845	A	C	0.43837
rs13116999	rs7663578	rs58242463	4	145442364	145468791	26427	0.948323	0.240159	0.979724	A	G	0.44334
rs13116999	rs7663740	rs61190916	4	145442364	145468845	26481	0.967993	0.242348	0.987845	T	G	0.43837
rs13116999	rs6828982	NA	4	145442364	145470604	28240	0.917642	0.235116	0.987475	C	T	0.425447
rs13116999	rs13107665	rs59595153	4	145442364	145472644	30280	0.917642	0.235116	0.987475	G	A	0.425447
rs13116999	rs13113445	rs59351424	4	145442364	145472766	30402	0.917642	0.235116	0.987475	G	T	0.425447
rs13116999	rs4834988	rs58845692	4	145442364	145478777	36413	0.917642	0.235116	0.987475	A	C	0.425447
rs13116999	rs12510044	rs58808717	4	145442364	145484638	42274	0.917642	0.235116	0.987475	G	C	0.425447
rs13116999	rs10029430	rs61340929	4	145442364	145498412	56048	0.913678	0.234678	0.983339	A	G	0.426441
rs13116999	rs6537297	rs61197307,rs17521865	4	145442364	145502029	59665	0.890971	0.231459	0.978978	T	C	0.422465
rs13116999	rs6537298	NA	4	145442364	145506871	64507	0.876193	0.229234	0.978778	T	C	0.418489
rs13116999	rs7670758	rs56747230,rs56632328,rs17776297	4	145442364	145511875	69511	0.869178	0.228003	0.98286	G	A	0.414513
rs13116999	rs1542726	rs60508054,rs17776359	4	145442364	145515769	73405	0.865551	0.227446	0.982819	C	A	0.413519
rs13116999	rs1489765	NA	4	145442364	145516378	74014	0.816086	0.221519	0.936934	T	C	0.422465
rs13141641	rs1032297	NA	4	145506456	145434744	-71712	0.821803	0.221727	0.910225	A	G	0.427435
rs13141641	rs1512281	rs17774776	4	145506456	145434901	-71555	0.837096	0.22416	0.929898	A	G	0.4334
rs13141641	rs12504628	rs17774800	4	145506456	145436324	-70132	0.881644	0.229235	0.946636	T	C	0.421471
rs13141641	rs7697189	rs57782322	4	145506456	145436894	-69562	0.881644	0.229235	0.946636	G	C	0.421471
rs13141641	rs138641402	NA	4	145506456	145445779	-60677	0.897016	0.231075	0.958756	A	T	0.419483
rs13141641	rs1489763	rs57815976	4	145506456	145454232	-52224	0.920289	0.234205	0.967161	C	T	0.421471
rs13141641	rs13129662	rs61518976	4	145506456	145454374	-52082	0.924211	0.234628	0.971198	C	T	0.420477
rs13141641	rs1489762	NA	4	145506456	145454964	-51492	0.924211	0.234628	0.971198	T	C	0.420477
rs13141641	rs7435469	NA	4	145506456	145455550	-50906	0.924211	0.234628	0.971198	C	T	0.420477
rs13141641	rs11936476	rs57479405,rs17718765	4	145506456	145458484	-47972	0.924211	0.234628	0.971198	T	C	0.420477
rs13141641	rs13147758	rs60947028,rs59426153,rs17718796	4	145506456	145460230	-46226	0.924211	0.234628	0.971198	A	G	0.420477
rs13141641	rs13148031	rs60183063,rs17718802	4	145506456	145460338	-46118	0.924211	0.234628	0.971198	A	G	0.420477
rs13141641	rs720484	rs61249347,rs17718880	4	145506456	145462364	-44092	0.9125	0.233359	0.959144	G	A	0.423459
rs13141641	rs720485	rs58308103,rs17718904	4	145506456	145462588	-43868	0.924211	0.234628	0.971198	A	C	0.420477
rs13141641	rs6828540	NA	4	145506456	145463231	-43225	0.920289	0.234205	0.967161	G	A	0.421471
rs13141641	rs6833979	NA	4	145506456	145463521	-42935	0.924211	0.234628	0.971198	G	A	0.420477
rs13141641	rs6817238	NA	4	145506456	145463533	-42923	0.924211	0.234628	0.971198	T	C	0.420477
rs13141641	rs6835650	NA	4	145506456	145463567	-42889	0.924211	0.234628	0.971198	C	T	0.420477
rs13141641	rs6537291	rs58042380	4	145506456	145464074	-42382	0.916385	0.233782	0.963143	T	A	0.422465
rs13141641	rs2130339	NA	4	145506456	145464885	-41571	0.904743	0.232365	0.955058	A	G	0.423459
rs13141641	rs36023701	rs62345458	4	145506456	145465461	-40995	0.920318	0.234057	0.971129	C	G	0.419483
rs13141641	rs6830832	NA	4	145506456	145465491	-40965	0.904743	0.232365	0.955058	T	G	0.423459
rs13141641	rs11938745	NA	4	145506456	145465768	-40688	0.924211	0.234628	0.971198	T	C	0.420477
rs13141641	rs12506874	rs58128681	4	145506456	145467212	-39244	0.920289	0.234205	0.967161	A	T	0.421471
rs13141641	rs6537292	NA	4	145506456	145469968	-36488	0.932037	0.23577	0.971333	G	T	0.422465
rs13141641	rs6829184	NA	4	145506456	145470657	-35799	0.932037	0.23577	0.971333	T	A	0.422465
rs13141641	rs12511230	rs58320216	4	145506456	145471245	-35211	0.924209	0.234924	0.963315	A	T	0.424453
rs13141641	rs6831503	rs56795766	4	145506456	145471945	-34511	0.912604	0.233656	0.959193	A	G	0.427435
rs13141641	rs1818444	NA	4	145506456	145472951	-33505	0.928114	0.235347	0.967315	G	A	0.423459
rs13141641	rs1828590	NA	4	145506456	145473196	-33260	0.932037	0.23577	0.971333	G	A	0.422465
rs13141641	rs1489760	rs17775670	4	145506456	145474297	-32159	0.932037	0.23577	0.971333	G	A	0.422465
rs13141641	rs1489759	rs59319113,rs386534164,rs17775682	4	145506456	145474473	-31983	0.916454	0.234079	0.959264	A	G	0.426441
rs13141641	rs1813903	NA	4	145506456	145478049	-28407	0.932037	0.23577	0.971333	C	G	0.422465
rs13141641	rs995758	NA	4	145506456	145478201	-28255	0.932037	0.23577	0.971333	C	T	0.422465
rs13141641	rs12509311	rs57544550	4	145506456	145478662	-27794	0.932037	0.23577	0.971333	C	T	0.422465
rs13141641	rs11100860	rs60258065	4	145506456	145479139	-27317	0.916454	0.234079	0.959264	A	G	0.426441
rs13141641	rs6537293	NA	4	145506456	145479761	-26695	0.928114	0.235347	0.967315	A	G	0.423459
rs13141641	rs6537294	rs58752883	4	145506456	145479763	-26693	0.928114	0.235347	0.967315	C	A	0.423459
rs13141641	rs6842889	NA	4	145506456	145479880	-26576	0.932037	0.23577	0.971333	T	C	0.422465
rs13141641	rs1828591	rs61232746	4	145506456	145480780	-25676	0.916454	0.234079	0.959264	A	G	0.426441
rs13141641	rs28626624	NA	4	145506456	145482243	-24213	0.932037	0.23577	0.971333	C	T	0.422465
rs13141641	rs1565330	NA	4	145506456	145482547	-23909	0.932037	0.23577	0.971333	C	T	0.422465
rs13141641	rs1980056	rs17719396	4	145506456	145484923	-21533	0.932037	0.23577	0.971333	C	A	0.422465
rs13141641	rs1980057	rs61728312,rs17719427	4	145506456	145485738	-20718	0.932037	0.23577	0.971333	C	T	0.422465
rs13141641	rs7655625	rs59228614,rs56723796,rs56507137	4	145506456	145485915	-20541	0.928114	0.235347	0.967315	T	C	0.423459
rs13141641	rs13118928	rs58162220	4	145506456	145486389	-20067	0.932037	0.23577	0.971333	A	G	0.422465
rs13141641	rs6537296	rs61170563	4	145506456	145487934	-18522	0.928114	0.235347	0.967315	A	G	0.423459
rs13141641	rs1542725	NA	4	145506456	145488334	-18122	0.932037	0.23577	0.971333	C	T	0.422465
rs13141641	rs13113591	rs57971654	4	145506456	145489097	-17359	0.932037	0.23577	0.971333	C	T	0.422465
rs13141641	rs13140176	rs57575784	4	145506456	145489098	-17358	0.932037	0.23577	0.971333	A	G	0.422465
rs13141641	rs11940733	rs57844042	4	145506456	145489328	-17128	0.932037	0.23577	0.971333	G	A	0.422465
rs13141641	rs12501071	NA	4	145506456	145490359	-16097	0.901159	0.232387	0.95898	C	T	0.430417
rs13141641	rs1512288	rs60430870	4	145506456	145491281	-15175	0.901159	0.232387	0.95898	G	A	0.430417
rs13141641	rs6817273	rs59476022	4	145506456	145492003	-14453	0.912604	0.233656	0.959193	T	C	0.427435
rs13141641	rs13141641	NA	4	145506456	145506456	0	1	1	1	T	C	0.425447
rs1441358	rs12901296	rs58696562	15	71612514	71605336	-7178	0.89974	-0.21927	-0.965002	A	G	0.366799
rs1441358	rs28398466	NA	15	71612514	71605385	-7129	0.895542	0.218633	0.960689	G	A	0.365805
rs1441358	rs1606887	rs57172815	15	71612514	71605432	-7082	0.891358	-0.217995	-0.95639	C	T	0.364811
rs1441358	rs11631778	rs57508077	15	71612514	71606380	-6134	0.936286	-0.222761	-0.96971	A	G	0.359841
rs1441358	rs28529655	rs59903917	15	71612514	71606666	-5848	0.936286	-0.222761	-0.96971	A	C	0.359841
rs1441358	rs4337253	rs58593937	15	71612514	71609306	-3208	0.982825	0.227526	1	G	C	0.354871
rs1441358	rs1441358	rs60569353,rs56600554	15	71612514	71612514	0	1	1	1	T	G	0.358847
rs1441358	rs11853359	NA	15	71612514	71621524	9010	0.965774	0.225258	0.995607	G	A	0.352883
rs1441358	rs10851839	rs61370268	15	71612514	71628370	15856	0.974256	-0.226532	-0.995631	A	T	0.354871
rs34712979	rs34712979	rs386480176	4	106819053	106819053	0	1	1	1	G	A	0.230616
rs7752448	rs7752448	NA	6	28301099	28301099	0	1	1	1	A	G	0.0934394
rs6501455	rs72866787	NA	17	69201811	69147122	-54689	0.868561	0.22926	0.966476	C	A	0.428429
rs6501455	rs11656242	rs57000603	17	69201811	69147522	-54289	0.868561	0.22926	0.966476	A	G	0.428429
rs6501455	rs11651123	rs58209955	17	69201811	69147591	-54220	0.864704	0.228816	0.962373	G	A	0.429423
rs6501455	rs11657298	rs58834580	17	69201811	69147636	-54175	0.868375	0.229366	0.96246	T	C	0.430417
rs6501455	rs72866795	NA	17	69201811	69148917	-52894	0.876109	0.230254	0.970667	T	C	0.428429
rs6501455	rs719615	NA	17	69201811	69149910	-51901	0.876109	0.230254	0.970667	G	A	0.428429
rs6501455	rs1558119	rs59570844,rs17178104	17	69201811	69151972	-49839	0.872233	0.22981	0.966554	C	T	0.429423
rs6501455	rs56206939	rs59217175	17	69201811	69152825	-48986	0.872233	0.22981	0.966554	A	C	0.429423
rs6501455	rs11077550	NA	17	69201811	69155430	-46381	0.872233	0.22981	0.966554	G	A	0.429423
rs6501455	rs12150098	rs17178111	17	69201811	69155834	-45977	0.872233	0.22981	0.966554	T	C	0.429423
rs6501455	rs4316800	rs17765521	17	69201811	69156386	-45425	0.872233	0.22981	0.966554	C	T	0.429423
rs6501455	rs1974561	NA	17	69201811	69157508	-44303	0.872233	0.22981	0.966554	G	A	0.429423
rs6501455	rs55891624	NA	17	69201811	69157991	-43820	0.872233	0.22981	0.966554	G	A	0.429423
rs6501455	rs11870806	NA	17	69201811	69158360	-43451	0.872233	0.22981	0.966554	A	G	0.429423
rs6501455	rs2108535	rs17178153	17	69201811	69161145	-40666	0.872233	0.22981	0.966554	T	G	0.429423
rs6501455	rs8182284	rs74252843,rs17178167	17	69201811	69161391	-40420	0.868375	0.229366	0.96246	T	A	0.430417
rs6501455	rs8068189	rs17765557	17	69201811	69164895	-36916	0.93679	0.23938	0.97569	G	C	0.450298
rs6501455	rs4793534	NA	17	69201811	69168293	-33518	0.864902	0.228709	0.966398	C	T	0.427435
rs6501455	rs4793335	NA	17	69201811	69168691	-33120	0.894667	0.233006	0.971003	G	A	0.4334
[truncated: 2,449 more rows]
