# Supplementary material for: Integrative analysis identifies bHLH transcription factors as contributors to Parkinson’s disease risk mechanisms
Source: Sci Rep. 2021 Feb 10;11:3502. doi: 10.1038/s41598-021-83087-2 (PMC7875985; doi:10.1038/s41598-021-83087-2)
Supplement: Supplementary file 3 — Supplementary Information 3. [file 41598_2021_83087_MOESM3_ESM.xlsx]

## Sheet: Sheet1
Supplementary Table S3. Results from de novo motif analysis of open chromatin regions in superior temporal cortex neurons performed with HOMER
P-value	log P-pvalue	% of Targets	% of Background	Best Match/Details/Score
1E-2728	-6.283e+03	8.47%	1.21%	CTCF(Zf)/CD4+-CTCF-ChIP-Seq(Barski_et_al.)/Homer(0.913)
1E-1321	-3.042e+03	29.78%	17.41%	Egr2(Zf)/Thymocytes-Egr2-ChIP-Seq(GSE34254)/Homer(0.889)
1E-1297	-2.987e+03	11.10%	4.00%	Fra1(bZIP)/BT549-Fra1-ChIP-Seq(GSE46166)/Homer(0.985)
1E-960	-2.212e+03	25.99%	15.87%	Olig2(bHLH)/Neuron-Olig2-ChIP-Seq(GSE30882)/Homer(0.966)
1E-827	-1.905e+03	20.07%	11.70%	Mef2c(MADS)/GM12878-Mef2c-ChIP-Seq(GSE32465)/Homer(0.985)
1E-544	-1.255e+03	4.38%	1.48%	Rfx1(HTH)/NPC-H3K4me1-ChIP-Seq(GSE16256)/Homer(0.938)
1E-463	-1.067e+03	46.08%	37.30%	NFIA/MA0670.1/Jaspar(0.762)
1E-426	-9.823e+02	7.78%	4.00%	BORIS(Zf)/K562-CTCFL-ChIP-Seq(GSE32465)/Homer(0.702)
1E-400	-9.231e+02	9.68%	5.50%	Sp2(Zf)/HEK293-Sp2.eGFP-ChIP-Seq(Encode)/Homer(0.958)
1E-365	-8.410e+02	34.86%	27.58%	PB0013.1_Eomes_1/Jaspar(0.755)
1E-355	-8.194e+02	42.30%	34.71%	POL002.1_INR/Jaspar(0.717)
1E-334	-7.711e+02	41.79%	34.45%	MafF(bZIP)/HepG2-MafF-ChIP-Seq(GSE31477)/Homer(0.626)
1e-305	-7.044e+02	46.54%	39.37%	POL010.1_DCE_S_III/Jaspar(0.786)
1e-304	-7.020e+02	23.76%	17.98%	SPDEF/MA0686.1/Jaspar(0.725)
1e-283	-6.536e+02	10.34%	6.59%	NRF1/MA0506.1/Jaspar(0.826)
1e-266	-6.141e+02	9.79%	6.25%	Rfx5(HTH)/GM12878-Rfx5-ChIP-Seq(GSE31477)/Homer(0.664)
1e-263	-6.069e+02	14.41%	10.11%	ETV2/MA0762.1/Jaspar(0.789)
1e-252	-5.823e+02	7.91%	4.83%	Atf1/MA0604.1/Jaspar(0.848)
1e-247	-5.688e+02	7.81%	4.78%	NFY(CCAAT)/Promoter/Homer(0.783)
1e-175	-4.049e+02	5.14%	3.06%	NFIL3/MA0025.1/Jaspar(0.945)
1e-150	-3.460e+02	1.57%	0.62%	GFY(?)/Promoter/Homer(0.969)
1e-59	-1.364e+02	5.93%	4.55%	PB0080.1_Tbp_1/Jaspar(0.729)
