# Supplementary material for: Integrative analysis identifies bHLH transcription factors as contributors to Parkinson’s disease risk mechanisms
Source: Sci Rep. 2021 Feb 10;11:3502. doi: 10.1038/s41598-021-83087-2 (PMC7875985; doi:10.1038/s41598-021-83087-2)
Supplement: Supplementary file 4 — Supplementary Information 4. [file 41598_2021_83087_MOESM4_ESM.xlsx]

## Sheet: Sheet1
Supplementary Table S5. The 25 most significant results from de novo motif analysis of open chromatin regions in superior temporal cortex neurons performed with MEME-ChIP. The three most similar known motifs are listed. Only known motifs with a TOMTOM similarity E-value of less than 1.0 to the discovered motif are shown.
Motif Found	Discovery/Enrichment program	E-value	Similar known motif (1)/p-val/E-val	Similar known motif (2)/p-val/E-val	Similar known motif (3)/p-val/E-val
DRAAATA	DREME	3.4e-1139	MEF2C (MA0497.1)/5.64e-04/3.26e-01	x	x
CWCMCAC	DREME	5.2e-911	KLF9 (MA1107.1)/2.06e-04/1.19e-01	ZSCAN4 (MA1155.1)/1.54e-03/8.91e-01	x
GGGHGGR	DREME	2.0e-738	SP1 (MA0079.3)/1.15e-06/6.67e-04	KLF5 (MA0599.1)/1.00e-05/5.81e-03	E2F6 (MA0471.1)/1.22e-04/7.04e-02
AVAGRAA	DREME	1.9e-654	SPIB (MA0081.1)/6.56e-04/3.80e-01	x	x
CYDCCTCC	DREME	5.3e-525	ZNF263 (MA0528.1)/1.27e-04/7.36e-02	SP1 (MA0079.3)/1.73e-04/1.00e-01	SP2 (MA0516.1)/3.79e-04/2.20e-01
CATMTGY	DREME	2.0e-478	NEUROD1 (MA1109.1)/6.06e-05/3.51e-02	Bhlha15 (MA0607.1)/3.09e-04/1.79e-01	TAL1::TCF3 (MA0091.1)/8.55e-04/4.95e-01
AVACAS	DREME	6.1e-426	FOXP1 (MA0481.2)/1.51e-03/8.76e-01	x	x
GCBGCRGC	DREME	2.2e-414	x	x	x
SHGGGAA	DREME	2.2e-392	RBPJ (MA1116.1)/2.20e-05/1.27e-02	STAT3 (MA0144.2)/4.79e-04/2.77e-01	Stat5a::Stat5b (MA0519.1)/1.31e-03/7.58e-01
RTGABTCA	DREME	4.4e-288	FOSL2 (MA0478.1)/5.31e-07/3.07e-04	JUNB (MA0490.1)/5.31e-07/3.07e-04	JUND (MA0491.1)/1.13e-06/6.52e-04
CACAGH	DREME	1.0e-267	ZIC1 (MA0696.1)/9.19e-04/5.32e-01	Gfi1b (MA0483.1)/1.60e-03/9.28e-01	x
AYGTGK	DREME	4.8e-220	x	x	x
DGGAAA	DREME	3.9e-196	Stat5a::Stat5b (MA0519.1)/2.77e-05/1.61e-02	NFATC2 (MA0152.1)/3.23e-05/1.87e-02	NFAT5 (MA0606.1)/1.14e-04/6.60e-02
AGRTGGCR	DREME	2.0e-190	NEUROD1 (MA1109.1)/3.94e-05/2.28e-02	CTCF (MA0139.1)/3.07e-04/1.78e-01	CTCFL (MA1102.1)/1.47e-03/8.53e-01
TWTAAAW	DREME	1.6e-163	TBP (MA0108.2)/1.27e-03/7.36e-01	ZNF384 (MA1125.1)/1.58e-03/9.17e-01	x
AAAAHAAA	DREME	2.9e-163	ZNF384 (MA1125.1)/2.48e-05/1.43e-02	SOX10 (MA0442.2)/4.06e-04/2.35e-01	Sox3 (MA0514.1)/6.02e-04/3.48e-01
AYATTY	DREME	4.2e-126	TEAD2 (MA1121.1)/1.47e-03/8.52e-01	x	x
CGCABGCG	DREME	9.0e-126	NRF1 (MA0506.1)/2.54e-06/1.47e-03	ZEB1 (MA0103.3)/9.63e-04/5.57e-01	x
GSAGAGR	DREME	6.5e-121	x	x	x
TACAKA	DREME	5.0e-103	x	x	x
TGACGTCA	DREME	1.5e-099	CREB1 (MA0018.3)/2.03e-06/1.17e-03	JDP2(var.2) (MA0656.1)/2.03e-06/1.17e-03	ATF7 (MA0834.1)/2.84e-06/1.64e-03
CTBCCWGC	DREME	4.1e-098	x	x	x
CACCRCC	DREME	7.8e-096	x	x	x
CRGCTSC	DREME	2.8e-079	NHLH1 (MA0048.2)/2.95e-04/1.71e-01	Ascl2 (MA0816.1)/4.50e-04/2.61e-01	ASCL1 (MA1100.1)/5.16e-04/2.98e-01
CTTCCY	DREME	3.6e-073	SPIC (MA0687.1)/9.72e-04/5.63e-01	EWSR1-FLI1 (MA0149.1)/1.64e-03/9.48e-01	x
