# Supplementary material for: Integrative analysis identifies bHLH transcription factors as contributors to Parkinson’s disease risk mechanisms
Source: Sci Rep. 2021 Feb 10;11:3502. doi: 10.1038/s41598-021-83087-2 (PMC7875985; doi:10.1038/s41598-021-83087-2)
Supplement: Supplementary file 5 — Supplementary Information 5. [file 41598_2021_83087_MOESM5_ESM.xlsx]

## Sheet: HOMER
Known motifs with a similarity score of 0.70 and higher to the 22 de novo motifs discovered with HOMER. Known motifs are either from Jaspar motif database (J), Homer motif database (H), or from both. A known motif may be matched to more than one de novo motif, but is only listed once.
Known motif	Jaspar motif collection	Homer motif database
CTCF	J	H
BORIS		H
CTCFL	J
EGR2	J	H
WT1		H
EGR1	J	H
KLF14		H
EGR4	J
SP5		H
SP4	J
FRA1		H
ATF3		H
BATF		H
JUNB	J	H
FOSL2		H
JUN-API		H
AP-1		H
FOSL2::JUNB	J
FOS	J
FRA2		H
OLIG2		H
TCF4		H
ATOH1	J	H
NEUROG2		H
TAL1::TCF3	J
NEUROD1		H
BHLHA15	J
NEUROG1	J
ASCL1		H
MEF2C	J	H
MEF2D	J	H
MEF2B	J	H
MEF2A	J	H
MADS	J
RFX1	J	H
X-BOX		H
RFX2	J	H
RFX3	J	H
RFX5	J
RFX4	J
NFIA	J
NFIX	J
TBR1	J	H
NFIC	J
SP2	J	H
SP1	J	H
GC-box	J
KLF7	J
KLF5	J	H
KLF3		H
EOMES	J
TBX21		H
DCE_S_II	J
INR	J
DCE_S_III	J
SPDEF	J
NRF1	J	H
ETV2	J
FLI1	J
ETS	J	H
ELF1		H
ERG	J
FEV	J
ELK1		H
ERF	J
ELK4		H
ATF1	J	H
CREB	J
CREM	J
FOSL1::JUND	J
FOSL1::JUN	J
FOSB::JUNB	J
FOSL2::JUN	J
NFY(CCAAT)		H
NFYA	J
CCAAT-box	J
NFYB	J
NFIL3	J	H
HLF	J	H
DBP	J
TEF	J
CEBP-like_subclass	J
CEBPA	J
CHOP		H
ATF4		H
GFY		H
RONIN(THAP)		H
TBP	J
TATA-Box	J

## Sheet: MEME-ChIP
Known motifs with TOMTOM similarity E-value of less than 1.0 to the 25 most significant de novo motifs discovered with MEME-ChIP. All known motifs are from Jaspar motif database. A known motif may be matched to more than one de novo motif, but is only listed once.
Known motif
MEF2C
KLF9
ZSCAN4
SP1
KLF5
E2F6
SP2
E2F4
TFDP1
SPIB
ZNF263
NEUROD1
BHLHA15
TAL1::TCF3
BHLHE22
NEUROG2
FOXP1
RBPJ
STAT3
Stat5a::Stat5b
FOSL2
JUNB
JUND
FOSB::JUNB
JUN
FOSL2::JUNB
FOSL2::JUND
FOS::JUNB
FOSL1::JUND
FOS::JUN
NFE2L2
FOSL2::JUN
FOSL1
JDP2
MAF::NFE2
FOSL1::JUNB
BACH1::MAFK
FOSL1::JUN
FOS::JUND
FOS
NFE2
JUN::JUNB
BATF::JUN
BACH2
ZIC1
GFI1B
NFATC2
NFAT5
CTCF
CTCFL
TBP
ZNF384
SOX10
SOX3
SOX15
TEAD2
NRF1
ZEB1
CREB1
ATF7
BATF3
FOSB::JUN
CREB5
CREM
GMEB2
NHLH1
ASCL2
ASCL1
TCF12
MYOG
MYOD1
SPIC
EWSR1-FLI1

## Sheet: HOMER and MEME-ChIP
Known motifs with a similarity score of 0.70 and higher to the 22 de novo motifs discovered with HOMER that are also matched to the 25 most significant de novo motifs discovered with MEME-ChIP.
Known motif	Protein
MEF2C	Myocyte-specific enhancer factor 2C
SP1	Transcription factor Sp1
KLF5	Krueppel-like factor 5
SP2	Transcription factor Sp2
NEUROD1	Neurogenic differentiation factor 1
BHLHA15	Class A basic helix-loop-helix protein 15
TAL1::TCF3	T-cell acute lymphocytic leukemia protein 1 :: Transcription factor E2-alpha
NEUROG2	Neurogenin-2
FOSL2	Fos-related antigen 2
JUNB	Transcription factor jun-B
FOSB::JUNB	Protein fosB :: Transcription factor jun-B
FOSL2::JUNB	Fos-related antigen 2 :: Trnscription factor jun-B
FOSL1::JUND	Fos-related antigen 1 :: Transcription factor jun-D
FOSL2::JUN	Fos-related antigen 2 :: Transcription factor AP-1
FOSL1::JUN	Fos-related antigen 1 :: Transcription factor AP-1
FOS	Proto-oncogene c-Fos
CTCF	Transcriptional repressor CTCF
CTCFL	Transcriptional repressor CTCFL
TBP	TATA-box-binding protein
NRF1	Nuclear respiratory factor 1
CREM	cAMP-responsive element modulator
ASCL1	Achaete-scute homolog 1
