# Supplementary material for: Integrative analysis identifies bHLH transcription factors as contributors to Parkinson’s disease risk mechanisms
Source: Sci Rep. 2021 Feb 10;11:3502. doi: 10.1038/s41598-021-83087-2 (PMC7875985; doi:10.1038/s41598-021-83087-2)
Supplement: Supplementary file 6 — Supplementary Information 6. [file 41598_2021_83087_MOESM6_ESM.xlsx]

## Sheet: Olig2_OCR_subset
Supplementary Table S9. PD association signals (represented by the top-hit variant) and proxy variants that overlap the open chromatin region (OCR) subset containing the HOMER de novo motif best matched to Olig2. The overlap has been identified by analysis with GoShifter. PD association signals and proxy variants that overlap both the Olig2 OCR subset and the NEUROD1 OCR subset are written in bol…
PD association signal	proxy variant
rs356182	rs356182
rs26431	rs6880911
rs26431	rs6881225
rs1941685	rs4997493
rs11150601	rs3813020
rs5019538	rs356218
rs5019538	rs356217
rs2042477	rs9989786
rs2042477	rs7574862
rs76904798	rs11175658
rs10756907	rs10810837
rs11158026	rs11158026
rs55961674	rs55911744
rs11950533	rs113661575
rs11950533	rs17167632
rs1450522	rs2054710
rs6500328	rs6500328
rs34025766	rs1380295
rs34025766	rs1380294
rs34025766	rs71603398
rs12497850	rs6781790
rs10748818	rs2296887

## Sheet: NEUROD1_OCR_subset
Supplementary Table S9. PD association signals (represented by the top-hit variant) and proxy variants that overlap the open chromatin region (OCR) subset containing the NEUROD1 motif identified by MEME-ChIP. The overlap has been identified by analysis with GoShifter. PD association signals and proxy variants that overlap both the Olig2 OCR subset and the NEUROD1 OCR subset are written in bold.
PD association signal	proxy variant
rs26431	rs6881612
rs26431	rs6880911
rs26431	rs6881225
rs1941685	rs4997493
rs11150601	rs3813020
rs5019538	rs356218
rs5019538	rs356217
rs2042477	rs9989786
rs2042477	rs7574862
rs61169879	rs3809753
rs61169879	rs3826419
rs10756907	rs10810837
rs11158026	rs11158026
rs55961674	rs55911744
rs6500328	rs6500328
rs34025766	rs1380295
rs34025766	rs1380294
rs34025766	rs71603398
rs12497850	rs6781790
rs10748818	rs2296887
